# Supplementary material for: Identification and Functional Prediction of CircRNAs in Leaves of F1 Hybrid Poplars with Different Growth Potential and Their Parents
Source: Int J Mol Sci. 2023 Jan 23;24(3):2284. doi: 10.3390/ijms24032284 (PMC9916877; doi:10.3390/ijms24032284)
Supplement: Supplementary file 1 [file ijms-24-02284-s001.zip]

Archive with 2 entries (2 files):
- Supplementary table.xls
- Supplementary figures.pdf
