# Supplementary material for: Identification and Functional Prediction of CircRNAs in Leaves of F1 Hybrid Poplars with Different Growth Potential and Their Parents
Source: Int J Mol Sci. 2023 Jan 23;24(3):2284. doi: 10.3390/ijms24032284 (PMC9916877; doi:10.3390/ijms24032284)
Supplement: Supplementary file 1 [file ijms-24-02284-s001.zip › Supplementary table.xls]

## Sheet: table S1
Table S1 Summary of circRNAs sequencing and data filtering.
Sample	Total Raw Reads(M)	Total Clean Reads(M)	Total Raw Bases(Gb)	Total Clean Bases(Gb)	Clean Reads Ratio(%)	Q20/%	Q30/%	GC content/%
Y3MP_1	107.45	106.13	10.745	10.61	98.78	98.36	95.21	45.045
Y3MP_2	107.45	106.29	10.745	10.63	98.93	98.34	95.06	44.08
Y3MP_3	107.45	106.09	10.745	10.61	98.74	98.5	95.33	45.31
Y3H1_1	109.94	108.63	10.994	10.86	98.81	98.6	95.66	45.225
Y3H1_2	109.94	108.24	10.994	10.82	98.45	98.59	95.69	45.455
Y3H1_3	109.94	108.83	10.994	10.88	98.99	98.43	95.22	45.275
Y3H2_1	109.94	108.81	10.994	10.88	98.97	98.53	95.41	45.29
Y3H2_2	107.45	106.42	10.745	10.64	99.04	98.45	95.21	45.005
Y3H2_3	109.94	108.52	10.994	10.85	98.7	98.5	95.4	45.1
Y3H3_1	109.94	108.84	10.994	10.88	98.99	98.47	95.31	45.09
Y3H3_2	107.45	106.17	10.745	10.62	98.81	98.59	95.63	45.285
Y3H3_3	107.45	106.14	10.745	10.61	98.79	98.57	95.58	45.195
Y3L3_1	109.94	108.33	10.994	10.83	98.53	98.66	95.89	45.48
Y3L3_2	107.45	106.3	10.745	10.63	98.94	98.56	95.62	45.175
Y3L3_3	109.94	107.93	10.994	10.79	98.17	98.59	95.69	45.855
Y3L4_1	107.45	106.26	10.745	10.63	98.9	98.56	95.56	45.405
Y3L4_2	107.45	106.45	10.745	10.64	99.07	98.52	95.4	44.445
Y3L4_3	109.03	107.83	10.903	10.78	98.9	98.38	95.19	44.9
Y3FP_1	107.45	106.31	10.745	10.63	98.95	98.29	95	45.28
Y3FP_2	109.94	108.6	10.994	10.86	98.78	98.36	95.26	45.27
Y3FP_3	107.45	106.27	10.745	10.63	98.91	98.39	95.26	44.895

## Sheet: table S2
Table S2 All circRNAs were identified in poplar's leaves of F1 hybrids and their parents.
CircRNA ID	Chrosome	Strand	Start	End	Gene Symbol	Type	Splice Length	GO			KEGG	NR
								CC	MF	BP
novel_circ_000001	Chr01	-	181768	182448	NA	intergenic	681	NA	NA	NA	NA	NA
novel_circ_000002	Chr01	-	358979	391884	NA	intergenic	32906	NA	NA	NA	NA	NA
novel_circ_000003	Chr01	-	445562	455747	NA	intergenic	10186	NA	NA	NA	NA	NA
novel_circ_000004	Chr01	-	456942	457790	Podel.01G006500.v2.1	exon	459	GO:0005829//cytosol;GO:0016021//integral component of membrane;GO:0009536//plastid;GO:0009941//chloroplast envelope;GO:0009706//chloroplast inner membrane	GO:0046872//metal ion binding;GO:0051537//2 iron, 2 sulfur cluster binding;GO:0010277//chlorophyllide a oxygenase [overall] activity	GO:0015031//protein transport	K13071//pheophorbide a oxygenase [EC:1.14.15.17]	XP_024449567.1//protochlorophyllide-dependent translocon component 52, chloroplastic [Populus trichocarpa] >PNT51986.1 hypothetical protein POPTR_001G005900 [Populus trichocarpa] >RQO84232.1 hypothetical protein POPTR_001G005900 [Populus trichocarpa]
novel_circ_000005	Chr01	-	670858	671018	Podel.01G010300.v2.1	exon	161	GO:0005634//nucleus	GO:0046872//metal ion binding;GO:0042803//protein homodimerization activity;GO:0004842//ubiquitin-protein transferase activity	GO:0010390//histone monoubiquitination;GO:0033523//histone H2B ubiquitination;GO:0010162//seed dormancy process;GO:0009965//leaf morphogenesis;GO:0045087//innate immune response;GO:0010228//vegetative to reproductive phase transition of meristem	K10696//E3 ubiquitin-protein ligase BRE1 [EC:2.3.2.27]	XP_012093329.1//E3 ubiquitin-protein ligase BRE1-like 2 isoform X1 [Jatropha curcas] >KDP44344.1 hypothetical protein JCGZ_19211 [Jatropha curcas]
novel_circ_000006	Chr01	-	740238	752586	NA	intergenic	12349	NA	NA	NA	NA	NA
novel_circ_000007	Chr01	-	740442	752818	NA	intergenic	12377	NA	NA	NA	NA	NA
novel_circ_000008	Chr01	-	741484	753776	NA	intergenic	12293	NA	NA	NA	NA	NA
novel_circ_000009	Chr01	-	791722	799491	NA	intergenic	7770	NA	NA	NA	NA	NA
novel_circ_000010	Chr01	-	791945	799623	NA	intergenic	7679	NA	NA	NA	NA	NA
novel_circ_000011	Chr01	-	791945	810093	NA	intergenic	18149	NA	NA	NA	NA	NA
novel_circ_000012	Chr01	-	1523095	1523253	NA	intergenic	159	NA	NA	NA	NA	NA
novel_circ_000013	Chr01	-	1989522	1989837	NA	intergenic	316	NA	NA	NA	NA	NA
novel_circ_000014	Chr01	-	2351523	2352233	Podel.01G032700.v2.1	exon	408	GO:0009506//plasmodesma;GO:0005886//plasma membrane;GO:0005737//cytoplasm	NA	GO:0010118//stomatal movement	NA	XP_024444995.1//uncharacterized protein LOC7455810 [Populus trichocarpa]
novel_circ_000015	Chr01	-	2389911	2390267	Podel.01G033400.v2.1	exon	270	GO:0005829//cytosol;GO:0005736//RNA polymerase I complex	GO:0003899//DNA-directed 5'-3' RNA polymerase activity;GO:0032549//ribonucleoside binding;GO:0046872//metal ion binding;GO:0003677//DNA binding	GO:0042254//ribosome biogenesis;GO:0009561//megagametogenesis;GO:0006360//transcription by RNA polymerase I	K03002//DNA-directed RNA polymerase I subunit RPA2 [EC:2.7.7.6]	XP_015581357.1//DNA-directed RNA polymerase I subunit 2 isoform X1 [Ricinus communis]
novel_circ_000016	Chr01	-	2466934	2468827	Podel.01G034000.v2.1	exon	530	GO:0005634//nucleus;GO:0005667//transcription regulator complex;GO:0000785//chromatin	GO:0001102//RNA polymerase II activating transcription factor binding;GO:0001012	GO:0006357//regulation of transcription by RNA polymerase II;GO:0007346//regulation of mitotic cell cycle;GO:0030154//cell differentiation;GO:0000082//G1/S transition of mitotic cell cycle;GO:0006351//transcription, DNA-templated;GO:2000134//negative regulation of G1/S transition of mitotic cell cycle	K04681//retinoblastoma-like protein 1	XP_024443266.1//retinoblastoma-related protein isoform X3 [Populus trichocarpa]
novel_circ_000017	Chr01	-	2633547	2642296	NA	intergenic	8750	NA	NA	NA	NA	NA
novel_circ_000018	Chr01	-	2674878	2675066	NA	intergenic	189	NA	NA	NA	NA	NA
novel_circ_000019	Chr01	-	2938959	3000598	NA	intergenic	61640	NA	NA	NA	NA	NA
novel_circ_000020	Chr01	-	2939074	3000716	NA	intergenic	61643	NA	NA	NA	NA	NA
novel_circ_000021	Chr01	-	2939258	2974930	NA	intergenic	35673	NA	NA	NA	NA	NA
novel_circ_000022	Chr01	-	2974078	2999712	NA	intergenic	25635	NA	NA	NA	NA	NA
novel_circ_000023	Chr01	-	2974355	3000146	NA	intergenic	25792	NA	NA	NA	NA	NA
novel_circ_000024	Chr01	-	3577548	3579915	Podel.01G048700.v2.1	exon	450	GO:0005829//cytosol;GO:0005739//mitochondrion	GO:0009055//electron transfer activity;GO:0046872//metal ion binding;GO:0051537//2 iron, 2 sulfur cluster binding	NA	K22071//ferredoxin-2, mitochondrial	XP_006368513.1//uncharacterized protein LOC18094262 [Populus trichocarpa] >XP_024455618.1 uncharacterized protein LOC18094262 [Populus trichocarpa] >PNT52666.1 hypothetical protein POPTR_001G044700 [Populus trichocarpa]
novel_circ_000025	Chr01	-	3797097	3797324	Podel.01G050800.v2.1	exon	228	NA	NA	NA	NA	XP_024452227.1//pentatricopeptide repeat-containing protein At1g76280 isoform X1 [Populus trichocarpa] >XP_024452235.1 pentatricopeptide repeat-containing protein At1g76280 isoform X1 [Populus trichocarpa] >XP_024452237.1 pentatricopeptide repeat-containing protein At1g76280 isoform X1 [Populus trichocarpa] >XP_024452243.1 pentatricopeptide repeat-containing protein At1g76280 isoform X1 [Populus …
novel_circ_000026	Chr01	-	3833831	3834305	Podel.01G051500.v2.1	exon	252	NA	NA	NA	K17824//DCN1-like protein 4/5	XP_002299268.1//DCN1-like protein 4 [Populus trichocarpa] >XP_024445992.1 DCN1-like protein 4 [Populus trichocarpa] >PNT52719.1 hypothetical protein POPTR_001G047900 [Populus trichocarpa]
novel_circ_000027	Chr01	-	3947978	3948141	NA	intergenic	164	NA	NA	NA	NA	NA
novel_circ_000028	Chr01	-	4138752	4139720	NA	intergenic	969	NA	NA	NA	NA	NA
novel_circ_000029	Chr01	-	4195373	4206883	NA	intergenic	11511	NA	NA	NA	NA	NA
novel_circ_000030	Chr01	-	4199687	4206883	NA	intergenic	7197	NA	NA	NA	NA	NA
novel_circ_000031	Chr01	-	4225917	4232106	NA	intergenic	6190	NA	NA	NA	NA	NA
novel_circ_000032	Chr01	-	4226486	4234371	NA	intergenic	7886	NA	NA	NA	NA	NA
novel_circ_000033	Chr01	-	4226748	4234585	NA	intergenic	7838	NA	NA	NA	NA	NA
novel_circ_000034	Chr01	-	4227744	4235571	NA	intergenic	7828	NA	NA	NA	NA	NA
novel_circ_000035	Chr01	-	4713518	4713621	Podel.01G062400.v2.1	exon	104	GO:0009535//chloroplast thylakoid membrane;GO:0009523//photosystem II;GO:0016021//integral component of membrane;GO:0009522//photosystem I	GO:0046872//metal ion binding;GO:0016168//chlorophyll binding	GO:0009768//photosynthesis, light harvesting in photosystem I;GO:0009416//response to light stimulus;GO:0018298//protein-chromophore linkage	K08908//light-harvesting complex I chlorophyll a/b binding protein 2	XP_011002123.1//PREDICTED: chlorophyll a-b binding protein 7, chloroplastic [Populus euphratica]
novel_circ_000036	Chr01	-	4713583	4713782	Podel.01G062400.v2.1	exon	200	GO:0009535//chloroplast thylakoid membrane;GO:0009523//photosystem II;GO:0016021//integral component of membrane;GO:0009522//photosystem I	GO:0046872//metal ion binding;GO:0016168//chlorophyll binding	GO:0009768//photosynthesis, light harvesting in photosystem I;GO:0009416//response to light stimulus;GO:0018298//protein-chromophore linkage	K08908//light-harvesting complex I chlorophyll a/b binding protein 2	XP_011002123.1//PREDICTED: chlorophyll a-b binding protein 7, chloroplastic [Populus euphratica]
novel_circ_000037	Chr01	-	4713668	4713782	Podel.01G062400.v2.1	exon	115	GO:0009535//chloroplast thylakoid membrane;GO:0009523//photosystem II;GO:0016021//integral component of membrane;GO:0009522//photosystem I	GO:0046872//metal ion binding;GO:0016168//chlorophyll binding	GO:0009768//photosynthesis, light harvesting in photosystem I;GO:0009416//response to light stimulus;GO:0018298//protein-chromophore linkage	K08908//light-harvesting complex I chlorophyll a/b binding protein 2	XP_011002123.1//PREDICTED: chlorophyll a-b binding protein 7, chloroplastic [Populus euphratica]
novel_circ_000038	Chr01	-	4714258	4714797	NA	intergenic	540	NA	NA	NA	NA	NA
novel_circ_000039	Chr01	-	5559223	5559381	Podel.01G069800.v2.1	exon	159	NA	GO:0043531//ADP binding;GO:0061809//NAD+ nucleotidase, cyclic ADP-ribose generating;GO:0050135//NAD(P)+ nucleosidase activity	GO:0007165//signal transduction;GO:0006952//defense response	K19613//leucine-rich repeat protein SHOC2	PNT53072.2//hypothetical protein POPTR_001G066500 [Populus trichocarpa]
novel_circ_000040	Chr01	-	5994206	5994313	Podel.01G074700.v2.1	exon	108	GO:0005634//nucleus;GO:0005694//chromosome	GO:0008168//methyltransferase activity	GO:0006325//chromatin organization;GO:0032259//methylation	K11426//SET and MYND domain-containing protein	XP_024451005.1//histone-lysine N-methyltransferase ASHR2 [Populus trichocarpa] >XP_024451053.1 histone-lysine N-methyltransferase ASHR2 [Populus trichocarpa] >PNT53149.1 hypothetical protein POPTR_001G071700 [Populus trichocarpa]
novel_circ_000041	Chr01	-	6099911	6102020	Podel.01G076400.v2.1	exon	1048	NA	NA	NA	NA	XP_024445029.1//serine/arginine repetitive matrix protein 1 isoform X3 [Populus trichocarpa] >PNT53194.1 hypothetical protein POPTR_001G073400 [Populus trichocarpa]
novel_circ_000042	Chr01	-	6109503	6109858	Podel.01G076500.v2.1	exon	356	GO:0005669//transcription factor TFIID complex	GO:0003713//transcription coactivator activity;GO:0046982//protein heterodimerization activity;GO:0008134//transcription factor binding	GO:0051123//RNA polymerase II preinitiation complex assembly	K03135//transcription initiation factor TFIID subunit 11	XP_002299376.1//transcription initiation factor TFIID subunit 11 [Populus trichocarpa] >XP_024455284.1 transcription initiation factor TFIID subunit 11 [Populus trichocarpa] >PNT53195.1 hypothetical protein POPTR_001G073500 [Populus trichocarpa] >PNT53196.1 hypothetical protein POPTR_001G073500 [Populus trichocarpa] >PNT53197.1 hypothetical protein POPTR_001G073500 [Populus trichocarpa]
novel_circ_000043	Chr01	-	6334387	6353604	NA	intergenic	19218	NA	NA	NA	NA	NA
novel_circ_000044	Chr01	-	6397634	6397905	Podel.01G080600.v2.1	exon	272	NA	NA	NA	NA	XP_024437339.1//uncharacterized protein LOC112323415 [Populus trichocarpa] >PNT53287.2 hypothetical protein POPTR_001G077300 [Populus trichocarpa]
novel_circ_000045	Chr01	-	6409933	6410395	Podel.01G080700.v2.1	exon	354	NA	NA	NA	NA	XP_024446778.1//uncharacterized protein LOC7477790 isoform X1 [Populus trichocarpa] >XP_002299398.2 uncharacterized protein LOC7477790 isoform X1 [Populus trichocarpa] >RQO84558.1 hypothetical protein POPTR_001G077400 [Populus trichocarpa] >RQO84562.1 hypothetical protein POPTR_001G077400 [Populus trichocarpa]
novel_circ_000046	Chr01	-	6418293	6434448	NA	intergenic	16156	NA	NA	NA	NA	NA
novel_circ_000047	Chr01	-	6519333	6519474	Podel.01G082100.v2.1	exon	142	GO:0016021//integral component of membrane;GO:0009536//plastid;GO:0005886//plasma membrane	GO:0046872//metal ion binding;GO:0000293//ferric-chelate reductase activity	GO:0009416//response to light stimulus;GO:0055114//oxidation-reduction process;GO:0006811//ion transport	K00521//ferric-chelate reductase [EC:1.16.1.7]	XP_002299406.3//ferric reduction oxidase 6 [Populus trichocarpa] >PNT53318.1 hypothetical protein POPTR_001G079000 [Populus trichocarpa]
novel_circ_000048	Chr01	-	6709917	6710058	NA	intergenic	142	NA	NA	NA	NA	NA
novel_circ_000049	Chr01	-	6714016	6717105	Podel.01G084900.v2.1	exon	1555	GO:0005634//nucleus;GO:0008024//cyclin/CDK positive transcription elongation factor complex	GO:0016538//cyclin-dependent protein serine/threonine kinase regulator activity;GO:0061575//cyclin-dependent protein serine/threonine kinase activator activity	GO:0006357//regulation of transcription by RNA polymerase II;GO:0032786//positive regulation of DNA-templated transcription, elongation;GO:0051301//cell division;GO:0007049//cell cycle	K15188//cyclin T	XP_002299415.2//cyclin-T1-5 isoform X1 [Populus trichocarpa] >PNT53367.1 hypothetical protein POPTR_001G081600 [Populus trichocarpa]
novel_circ_000050	Chr01	-	6827853	6828697	Podel.01G086700.v2.1	exon	262	GO:0009507//chloroplast	GO:0046872//metal ion binding;GO:0016853//isomerase activity	NA	K17911//beta-carotene isomerase [EC:5.2.1.14]	XP_002299424.2//beta-carotene isomerase D27, chloroplastic [Populus trichocarpa] >PNT53395.1 hypothetical protein POPTR_001G083300 [Populus trichocarpa]
novel_circ_000051	Chr01	-	7026239	7026635	Podel.01G089000.v2.1	exon	397	GO:0005634//nucleus;GO:0005737//cytoplasm	GO:0004674//protein serine/threonine kinase activity;GO:0005524//ATP binding;GO:0004672//protein kinase activity;GO:0042802//identical protein binding	GO:0009909//regulation of flower development;GO:0006468//protein phosphorylation;GO:0035556//intracellular signal transduction;GO:0010228//vegetative to reproductive phase transition of meristem;GO:0046777//protein autophosphorylation;GO:0009911//positive regulation of flower development;GO:0048573//photoperiodism, flowering	K08867//WNK lysine deficient protein kinase [EC:2.7.11.1]	XP_024445039.1//serine/threonine-protein kinase WNK8 isoform X1 [Populus trichocarpa] >PNT53439.1 hypothetical protein POPTR_001G085500 [Populus trichocarpa]
novel_circ_000052	Chr01	-	7168379	7168874	Podel.01G090600.v2.1	exon	406	GO:0005634//nucleus;GO:0005829//cytosol	GO:0005524//ATP binding;GO:0016887//ATPase activity	GO:0046686//response to cadmium ion;GO:0042742//defense response to bacterium	K06158//ATP-binding cassette, subfamily F, member 3	XP_011026829.1//PREDICTED: ABC transporter F family member 3 [Populus euphratica]
novel_circ_000053	Chr01	-	7289073	7289209	Podel.01G092600.v2.1	exon	137	GO:0005774//vacuolar membrane;GO:0009505//plant-type cell wall;GO:0005829//cytosol;GO:0005576//extracellular region;GO:0005773//vacuole	GO:0046556//alpha-L-arabinofuranosidase activity;GO:0004553//hydrolase activity, hydrolyzing O-glycosyl compounds;GO:0009044//xylan 1,4-beta-xylosidase activity	GO:0045493//xylan catabolic process;GO:0031222//arabinan catabolic process	K15920//xylan 1,4-beta-xylosidase [EC:3.2.1.37]	XP_012079525.1//probable beta-D-xylosidase 6 isoform X2 [Jatropha curcas] >KDP32160.1 hypothetical protein JCGZ_12621 [Jatropha curcas]
novel_circ_000054	Chr01	-	7320012	7320125	Podel.01G093300.v2.1	exon	114	GO:0005829//cytosol;GO:0016021//integral component of membrane;GO:0009536//plastid;GO:0005739//mitochondrion;GO:0009941//chloroplast envelope;GO:0009706//chloroplast inner membrane;GO:0009507//chloroplast	GO:0004222//metalloendopeptidase activity;GO:0005524//ATP binding;GO:0004176//ATP-dependent peptidase activity;GO:0016464//chloroplast protein-transporting ATPase activity	GO:0045037//protein import into chloroplast stroma;GO:0043572//plastid fission;GO:0006508//proteolysis;GO:0009658//chloroplast organization;GO:0009793//embryo development ending in seed dormancy;GO:0010020//chloroplast fission	K03798//cell division protease FtsH [EC:3.4.24.-]	XP_024444407.1//probable inactive ATP-dependent zinc metalloprotease FTSHI 1, chloroplastic [Populus trichocarpa] >PNT53527.1 hypothetical protein POPTR_001G089800 [Populus trichocarpa]
novel_circ_000055	Chr01	-	7395863	7396348	Podel.01G094400.v2.1	exon	286	NA	NA	NA	NA	XP_002299471.1//uncharacterized protein LOC7467085 [Populus trichocarpa] >PNT53548.1 hypothetical protein POPTR_001G090900 [Populus trichocarpa]
novel_circ_000056	Chr01	-	8015084	8015912	Podel.01G102300.v2.1	exon	163	GO:0016021//integral component of membrane;GO:0005886//plasma membrane	GO:0016174//NAD(P)H oxidase (H(2)O(2)-forming activity;GO:0004601//peroxidase activity;GO:0005509//calcium ion binding	GO:0009873//ethylene-activated signaling pathway;GO:0009738//abscisic acid-activated signaling pathway;GO:0043069//negative regulation of programmed cell death;GO:0052542//defense response by callose deposition;GO:0009723//response to ethylene;GO:0055114//oxidation-reduction process;GO:0002679//respiratory burst involved in defense response;GO:0033500//carbohydrate homeostasis;GO:0007231//osmosen…	K13447//respiratory burst oxidase [EC:1.6.3.- 1.11.1.-]	XP_006368770.2//respiratory burst oxidase homolog protein A [Populus trichocarpa] >PNT53665.1 hypothetical protein POPTR_001G098300 [Populus trichocarpa]
novel_circ_000057	Chr01	-	8753827	8753930	NA	intergenic	104	NA	NA	NA	NA	NA
novel_circ_000058	Chr01	-	9172994	9175383	Podel.01G114500.v2.1	exon	508	NA	NA	NA	NA	XP_011029212.1//PREDICTED: uncharacterized protein LOC105129017 isoform X5 [Populus euphratica]
novel_circ_000059	Chr01	-	9173386	9175020	Podel.01G114500.v2.1	exon	258	NA	NA	NA	NA	XP_011029212.1//PREDICTED: uncharacterized protein LOC105129017 isoform X5 [Populus euphratica]
novel_circ_000060	Chr01	-	9322697	9322958	NA	intergenic	262	NA	NA	NA	NA	NA
novel_circ_000061	Chr01	-	9322834	9322956	NA	intergenic	123	NA	NA	NA	NA	NA
novel_circ_000062	Chr01	-	9748092	9748647	Podel.01G121200.v2.1	exon	455	NA	NA	NA	NA	XP_002299582.1//transmembrane protein 64 [Populus trichocarpa] >PNT53963.1 hypothetical protein POPTR_001G114600 [Populus trichocarpa]
novel_circ_000063	Chr01	-	10205272	10205500	NA	intergenic	229	NA	NA	NA	NA	NA
novel_circ_000064	Chr01	-	10309068	10309462	Podel.01G126900.v2.1	exon	310	GO:0005634//nucleus;GO:0005829//cytosol;GO:0005576//extracellular region	GO:0051879//Hsp90 protein binding;GO:0070678//preprotein binding	GO:0051131//chaperone-mediated protein complex assembly	K09553//stress-induced-phosphoprotein 1	XP_006368685.1//hsp70-Hsp90 organizing protein 3 [Populus trichocarpa] >ABK95532.1 unknown [Populus trichocarpa] >PNT54068.1 hypothetical protein POPTR_001G119500 [Populus trichocarpa]
novel_circ_000065	Chr01	-	10947422	10947548	Podel.01G132700.v2.1	exon	127	GO:0016021//integral component of membrane	GO:0022857//transmembrane transporter activity	GO:0008643//carbohydrate transport;GO:0055062//phosphate ion homeostasis	K13783//MFS transporter, OPA family, solute carrier family 37 (glycerol-3-phosphate transporter), member 1/2	XP_024444528.1//putative glycerol-3-phosphate transporter 1 [Populus trichocarpa] >PNT54162.1 hypothetical protein POPTR_001G124200 [Populus trichocarpa]
novel_circ_000066	Chr01	-	11268670	11338764	NA	intergenic	70095	NA	NA	NA	NA	NA
novel_circ_000067	Chr01	-	11287166	11358599	NA	intergenic	71434	NA	NA	NA	NA	NA
novel_circ_000068	Chr01	-	11761641	11762163	NA	intergenic	523	NA	NA	NA	NA	NA
novel_circ_000069	Chr01	-	11979833	11980598	NA	intergenic	766	NA	NA	NA	NA	NA
novel_circ_000070	Chr01	-	11980670	11982838	Podel.01G147200.v2.1	exon	310	GO:0009570//chloroplast stroma	GO:0004366//glycerol-3-phosphate O-acyltransferase activity;GO:0102420//sn-1-glycerol-3-phosphate C16:0-DCA-CoA acyl transferase activity	GO:0016024//CDP-diacylglycerol biosynthetic process	K00630//glycerol-3-phosphate O-acyltransferase [EC:2.3.1.15]	XP_011018484.1//PREDICTED: glycerol-3-phosphate acyltransferase, chloroplastic [Populus euphratica]
novel_circ_000071	Chr01	-	11984264	11985031	Podel.01G147200.v2.1	exon	283	GO:0009570//chloroplast stroma	GO:0004366//glycerol-3-phosphate O-acyltransferase activity;GO:0102420//sn-1-glycerol-3-phosphate C16:0-DCA-CoA acyl transferase activity	GO:0016024//CDP-diacylglycerol biosynthetic process	K00630//glycerol-3-phosphate O-acyltransferase [EC:2.3.1.15]	XP_011018484.1//PREDICTED: glycerol-3-phosphate acyltransferase, chloroplastic [Populus euphratica]
novel_circ_000072	Chr01	-	12107272	12107438	NA	intergenic	167	NA	NA	NA	NA	NA
novel_circ_000073	Chr01	-	12359294	12359410	Podel.01G152100.v2.1	exon	117	GO:0009507//chloroplast	GO:0003723//RNA binding	GO:0006397//mRNA processing	K13126//polyadenylate-binding protein	ABK96729.1//unknown [Populus trichocarpa x Populus deltoides]
novel_circ_000074	Chr01	-	12478542	12478790	NA	intergenic	249	NA	NA	NA	NA	NA
novel_circ_000075	Chr01	-	12504411	12504531	NA	intergenic	121	NA	NA	NA	NA	NA
novel_circ_000076	Chr01	-	12504993	12505128	NA	intergenic	136	NA	NA	NA	NA	NA
novel_circ_000077	Chr01	-	12660554	12660751	Podel.01G154300.v2.1	exon	107	NA	NA	NA	K01883//cysteinyl-tRNA synthetase [EC:6.1.1.16]	XP_006368412.1//uncharacterized protein LOC18094177 isoform X1 [Populus trichocarpa] >PNT54466.1 hypothetical protein POPTR_001G143400 [Populus trichocarpa]
novel_circ_000078	Chr01	-	12660745	12660911	Podel.01G154300.v2.1	exon	167	NA	NA	NA	K01883//cysteinyl-tRNA synthetase [EC:6.1.1.16]	XP_006368412.1//uncharacterized protein LOC18094177 isoform X1 [Populus trichocarpa] >PNT54466.1 hypothetical protein POPTR_001G143400 [Populus trichocarpa]
novel_circ_000079	Chr01	-	12660808	12660918	Podel.01G154300.v2.1	exon	111	NA	NA	NA	K01883//cysteinyl-tRNA synthetase [EC:6.1.1.16]	XP_006368412.1//uncharacterized protein LOC18094177 isoform X1 [Populus trichocarpa] >PNT54466.1 hypothetical protein POPTR_001G143400 [Populus trichocarpa]
novel_circ_000080	Chr01	-	12900345	12901263	Podel.01G156900.v2.1	exon	286	NA	GO:0052659//inositol-1,3,4,5-tetrakisphosphate 5-phosphatase activity;GO:0004445//inositol-polyphosphate 5-phosphatase activity;GO:0004439//phosphatidylinositol-4,5-bisphosphate 5-phosphatase activity;GO:0034485//phosphatidylinositol-3,4,5-trisphosphate 5-phosphatase activity;GO:0052658//inositol-1,4,5-trisphosphate 5-phosphatase activity	GO:0090351//seedling development;GO:0046855//inositol phosphate dephosphorylation;GO:0009738//abscisic acid-activated signaling pathway;GO:0009845//seed germination;GO:0032957//inositol trisphosphate metabolic process;GO:0046856//phosphatidylinositol dephosphorylation;GO:0009737//response to abscisic acid	K20279//synaptojanin [EC:3.1.3.36];K01099//inositol polyphosphate 5-phosphatase INPP5B/F [EC:3.1.3.36]	XP_024440494.1//type I inositol polyphosphate 5-phosphatase 2 isoform X1 [Populus trichocarpa] >XP_024440499.1 type I inositol polyphosphate 5-phosphatase 2 isoform X1 [Populus trichocarpa] >XP_024440505.1 type I inositol polyphosphate 5-phosphatase 2 isoform X1 [Populus trichocarpa] >XP_024440510.1 type I inositol polyphosphate 5-phosphatase 2 isoform X1 [Populus trichocarpa] >XP_024440515.1 typ…
novel_circ_000081	Chr01	-	12912480	12912734	Podel.01G157100.v2.1	exon_intron	255	GO:0009705//plant-type vacuole membrane;GO:0016020//membrane;GO:0005634//nucleus;GO:0009506//plasmodesma;GO:0005794//Golgi apparatus;GO:0016021//integral component of membrane;GO:0005773//vacuole	GO:0043621//protein self-association	GO:0046786//viral replication complex formation and maintenance	NA	XP_006368443.1//tobamovirus multiplication protein 2A [Populus trichocarpa] >XP_024441391.1 tobamovirus multiplication protein 2A [Populus trichocarpa] >XP_024441402.1 tobamovirus multiplication protein 2A [Populus trichocarpa] >RQO84884.1 hypothetical protein POPTR_001G146100 [Populus trichocarpa]
novel_circ_000082	Chr01	-	12924748	12924992	Podel.01G157300.v2.1	exon	245	GO:0005634//nucleus	GO:0044212;GO:0003700//DNA-binding transcription factor activity	GO:0000160//phosphorelay signal transduction system;GO:0045893//positive regulation of transcription, DNA-templated	NA	XP_024440397.1//two-component response regulator-like APRR2 isoform X5 [Populus trichocarpa] >RQO84898.1 hypothetical protein POPTR_001G146200 [Populus trichocarpa] >RQO84899.1 hypothetical protein POPTR_001G146200 [Populus trichocarpa]
novel_circ_000083	Chr01	-	13607242	13607565	Podel.01G164000.v2.1	exon	222	NA	NA	NA	K02884//large subunit ribosomal protein L19	XP_006368958.1//50S ribosomal protein L19, chloroplastic [Populus trichocarpa] >ABK93827.1 unknown [Populus trichocarpa] >PNT54663.1 hypothetical protein POPTR_001G152200 [Populus trichocarpa] >PNT54664.1 hypothetical protein POPTR_001G152200 [Populus trichocarpa] >PNT54665.1 hypothetical protein POPTR_001G152200 [Populus trichocarpa]
novel_circ_000084	Chr01	-	14254861	14254978	Podel.01G170400.v2.1	exon	118	GO:0016021//integral component of membrane;GO:0005886//plasma membrane	GO:0000166//nucleotide binding;GO:0005507//copper ion binding;GO:0043682//copper transmembrane transporter activity, phosphorylative mechanism	GO:0009636//response to toxic substance	K17686//Cu+-exporting ATPase [EC:3.6.3.54]	XP_002303349.3//copper-transporting ATPase RAN1 [Populus trichocarpa] >PNT44217.1 hypothetical protein POPTR_003G075700 [Populus trichocarpa]
novel_circ_000085	Chr01	-	15463609	15464818	NA	intergenic	1210	NA	NA	NA	NA	NA
novel_circ_000086	Chr01	-	16297113	16297236	Podel.01G188900.v2.1	exon	124	GO:0005829//cytosol;GO:0005739//mitochondrion;GO:0005737//cytoplasm	GO:0050362//L-tryptophan:2-oxoglutarate aminotransferase activity;GO:0010326//methionine-oxo-acid transaminase activity;GO:0008483//transaminase activity;GO:0004838//L-tyrosine:2-oxoglutarate aminotransferase activity;GO:0030170//pyridoxal phosphate binding	GO:0006558//L-phenylalanine metabolic process;GO:0009072//aromatic amino acid family metabolic process;GO:1901997//negative regulation of indoleacetic acid biosynthetic process via tryptophan;GO:0010252//auxin homeostasis;GO:0006569//tryptophan catabolic process;GO:0009851//auxin biosynthetic process;GO:0009693//ethylene biosynthetic process;GO:0006555//methionine metabolic process;GO:0009641//sh…	K00837//aromatic aminotransferase [EC:2.6.1.-]	XP_021627941.1//aromatic aminotransferase ISS1-like [Manihot esculenta] >OAY36815.1 hypothetical protein MANES_11G050800 [Manihot esculenta]
novel_circ_000087	Chr01	-	16618467	16618580	Podel.01G191600.v2.1	exon	114	GO:0016363//nuclear matrix	GO:0003677//DNA binding	NA	NA	XP_024448666.1//MAR-binding filament-like protein 1-1 isoform X2 [Populus trichocarpa] >PNT55209.1 hypothetical protein POPTR_001G179600 [Populus trichocarpa]
novel_circ_000088	Chr01	-	16688364	16688470	NA	intergenic	107	NA	NA	NA	NA	NA
novel_circ_000089	Chr01	-	16691289	16691415	Podel.01G192200.v2.1	exon	127	GO:0005634//nucleus;GO:0009506//plasmodesma;GO:0005618//cell wall;GO:0005829//cytosol;GO:0005739//mitochondrion;GO:0005886//plasma membrane	GO:0005524//ATP binding	NA	K09489//heat shock 70kDa protein 4	XP_011000830.1//PREDICTED: heat shock 70 kDa protein 15-like isoform X1 [Populus euphratica] >XP_011000831.1 PREDICTED: heat shock 70 kDa protein 15-like isoform X1 [Populus euphratica]
novel_circ_000090	Chr01	-	17088822	17088931	Podel.01G195500.v2.1	exon	110	GO:0005634//nucleus	GO:0008289//lipid binding;GO:0043565//sequence-specific DNA binding	GO:0006355//regulation of transcription, DNA-templated	K09338//homeobox-leucine zipper protein	XP_024462179.1//homeobox-leucine zipper protein GLABRA 2 [Populus trichocarpa] >PNT55286.1 hypothetical protein POPTR_001G184100 [Populus trichocarpa]
novel_circ_000091	Chr01	-	18139788	18142424	Podel.01G201700.v2.1	exon_intron	1553	NA	GO:0003993//acid phosphatase activity	NA	K20728//vegetative storage protein 2	XP_002299744.3//acid phosphatase 1 [Populus trichocarpa] >PNT55422.1 hypothetical protein POPTR_001G191000 [Populus trichocarpa]
novel_circ_000092	Chr01	-	18634967	18636283	Podel.01G204700.v2.1	exon	549	GO:0016021//integral component of membrane;GO:0009536//plastid;GO:0005739//mitochondrion;GO:0009941//chloroplast envelope;GO:0031969//chloroplast membrane	NA	GO:0032502//developmental process;GO:0010224//response to UV-B	NA	XP_006369220.2//protein root UVB sensitive 1, chloroplastic [Populus trichocarpa] >PNT55467.1 hypothetical protein POPTR_001G193300 [Populus trichocarpa]
novel_circ_000093	Chr01	-	20055336	20055454	Podel.01G209600.v2.1	intron	119	GO:0005634//nucleus;GO:0005829//cytosol;GO:0000159//protein phosphatase type 2A complex	GO:0019888//protein phosphatase regulator activity	GO:0070262//peptidyl-serine dephosphorylation;GO:0006470//protein dephosphorylation	K04354//serine/threonine-protein phosphatase 2A regulatory subunit B	XP_011012178.1//PREDICTED: serine/threonine protein phosphatase 2A 55 kDa regulatory subunit B beta isoform-like [Populus euphratica]
novel_circ_000094	Chr01	-	20611937	20612546	Podel.01G212400.v2.1	exon	401	GO:0016021//integral component of membrane;GO:0005789//endoplasmic reticulum membrane	GO:0016709//oxidoreductase activity, acting on paired donors, with incorporation or reduction of molecular oxygen, NAD(P)H as one donor, and incorporation of one atom of oxygen;GO:0020037//heme binding;GO:0005506//iron ion binding;GO:0102097//(22S)-22-hydroxy-5alpha-campestan-3-one C-23 hydroxylase activity;GO:0004497//monooxygenase activity;GO:0016491//oxidoreductase activity	GO:0010268//brassinosteroid homeostasis;GO:0007275//multicellular organism development;GO:0016132//brassinosteroid biosynthetic process;GO:0048443//stamen development;GO:0016125//sterol metabolic process;GO:0055114//oxidation-reduction process;GO:0048441//petal development;GO:0048366//leaf development	K12638//3-epi-6-deoxocathasterone 23-monooxygenase [EC:1.14.14.147]	XP_002298408.3//3-epi-6-deoxocathasterone 23-monooxygenase isoform X1 [Populus trichocarpa] >PNT55573.1 hypothetical protein POPTR_001G200100 [Populus trichocarpa]
novel_circ_000095	Chr01	-	20818484	20819866	Podel.01G213200.v2.1	exon	534	GO:0005774//vacuolar membrane;GO:0005783//endoplasmic reticulum;GO:0005829//cytosol;GO:0016021//integral component of membrane;GO:0005789//endoplasmic reticulum membrane;GO:0005886//plasma membrane;GO:0005737//cytoplasm;GO:0000139//Golgi membrane	GO:0005525//GTP binding;GO:0003924//GTPase activity	GO:0009932//cell tip growth;GO:0030036//actin cytoskeleton organization;GO:0016320//endoplasmic reticulum membrane fusion;GO:0006888//endoplasmic reticulum to Golgi vesicle-mediated transport;GO:0010053//root epidermal cell differentiation;GO:0009832//plant-type cell wall biogenesis;GO:0007029//endoplasmic reticulum organization	K22698//protein SEY1 [EC:3.6.5.-]	XP_024449600.1//protein ROOT HAIR DEFECTIVE 3 isoform X1 [Populus trichocarpa] >PNT55595.1 hypothetical protein POPTR_001G201000 [Populus trichocarpa] >PNT55597.1 hypothetical protein POPTR_001G201000 [Populus trichocarpa]
novel_circ_000096	Chr01	-	20877045	20878438	Podel.01G213500.v2.1	exon	340	NA	NA	NA	K14692//solute carrier family 30 (zinc transporter), member 5/7;K01534//Cd2+/Zn2+-exporting ATPase [EC:3.6.3.3 3.6.3.5]	XP_011007690.1//PREDICTED: COBW domain-containing protein 1-like isoform X1 [Populus euphratica]
novel_circ_000097	Chr01	-	21728020	21728142	Podel.01G218700.v2.1	exon	123	NA	NA	NA	K13114//pinin	XP_006369346.2//pinin [Populus trichocarpa] >PNT55725.1 hypothetical protein POPTR_001G208200 [Populus trichocarpa]
novel_circ_000098	Chr01	-	21952956	21953114	Podel.01G220400.v2.1	exon	159	GO:0010287//plastoglobule;GO:0009535//chloroplast thylakoid membrane;GO:0009523//photosystem II;GO:0016021//integral component of membrane;GO:0009941//chloroplast envelope	GO:0016168//chlorophyll binding	GO:0009768//photosynthesis, light harvesting in photosystem I;GO:0009416//response to light stimulus;GO:0018298//protein-chromophore linkage	K08917//light-harvesting complex II chlorophyll a/b binding protein 6	XP_002298178.1//chlorophyll a-b binding protein CP24 10A, chloroplastic [Populus trichocarpa] >ABK95197.1 unknown [Populus trichocarpa] >PNT55769.1 hypothetical protein POPTR_001G210000 [Populus trichocarpa]
novel_circ_000099	Chr01	-	22037861	22119214	NA	intergenic	81354	NA	NA	NA	NA	NA
novel_circ_000100	Chr01	-	22602435	22602544	Podel.01G225200.v2.1	exon	110	GO:0005634//nucleus;GO:0005663//DNA replication factor C complex	GO:0003677//DNA binding;GO:0003689//DNA clamp loader activity;GO:0005524//ATP binding	GO:0051570//regulation of histone H3-K9 methylation;GO:0000712//resolution of meiotic recombination intermediates;GO:0006281//DNA repair;GO:0006260//DNA replication;GO:0031935//regulation of chromatin silencing;GO:0009737//response to abscisic acid	K10754//replication factor C subunit 1	XP_024441424.1//replication factor C subunit 1 [Populus trichocarpa] >XP_024441427.1 replication factor C subunit 1 [Populus trichocarpa] >PNT55857.1 hypothetical protein POPTR_001G213900 [Populus trichocarpa] >RQO85169.1 hypothetical protein POPTR_001G213900 [Populus trichocarpa] >RQO85170.1 hypothetical protein POPTR_001G213900 [Populus trichocarpa] >RQO85171.1 hypothetical protein POPTR_001G21…
novel_circ_000101	Chr01	-	23411738	23593137	NA	intergenic	181400	NA	NA	NA	NA	NA
novel_circ_000102	Chr01	-	24951888	24953557	Podel.01G240600.v2.1	exon	673	GO:0016021//integral component of membrane;GO:0000148//1,3-beta-D-glucan synthase complex	GO:0003843//1,3-beta-D-glucan synthase activity	GO:0009846//pollen germination;GO:0008360//regulation of cell shape;GO:0009860//pollen tube growth;GO:0009556//microsporogenesis;GO:0080092//regulation of pollen tube growth;GO:0006075//(1->3)-beta-D-glucan biosynthetic process;GO:0071555//cell wall organization;GO:0010208//pollen wall assembly	K11000//callose synthase [EC:2.4.1.-]	XP_015584609.1//callose synthase 1 isoform X1 [Ricinus communis] >XP_025015911.1 callose synthase 1 isoform X1 [Ricinus communis]
novel_circ_000103	Chr01	-	24953645	24953900	Podel.01G240600.v2.1	exon	117	GO:0016021//integral component of membrane;GO:0000148//1,3-beta-D-glucan synthase complex	GO:0003843//1,3-beta-D-glucan synthase activity	GO:0009846//pollen germination;GO:0008360//regulation of cell shape;GO:0009860//pollen tube growth;GO:0009556//microsporogenesis;GO:0080092//regulation of pollen tube growth;GO:0006075//(1->3)-beta-D-glucan biosynthetic process;GO:0071555//cell wall organization;GO:0010208//pollen wall assembly	K11000//callose synthase [EC:2.4.1.-]	XP_015584609.1//callose synthase 1 isoform X1 [Ricinus communis] >XP_025015911.1 callose synthase 1 isoform X1 [Ricinus communis]
novel_circ_000104	Chr01	-	24953645	24953930	Podel.01G240600.v2.1	exon	147	GO:0016021//integral component of membrane;GO:0000148//1,3-beta-D-glucan synthase complex	GO:0003843//1,3-beta-D-glucan synthase activity	GO:0009846//pollen germination;GO:0008360//regulation of cell shape;GO:0009860//pollen tube growth;GO:0009556//microsporogenesis;GO:0080092//regulation of pollen tube growth;GO:0006075//(1->3)-beta-D-glucan biosynthetic process;GO:0071555//cell wall organization;GO:0010208//pollen wall assembly	K11000//callose synthase [EC:2.4.1.-]	XP_015584609.1//callose synthase 1 isoform X1 [Ricinus communis] >XP_025015911.1 callose synthase 1 isoform X1 [Ricinus communis]
novel_circ_000105	Chr01	-	24954821	24955370	Podel.01G240600.v2.1	exon	279	GO:0016021//integral component of membrane;GO:0000148//1,3-beta-D-glucan synthase complex	GO:0003843//1,3-beta-D-glucan synthase activity	GO:0009846//pollen germination;GO:0008360//regulation of cell shape;GO:0009860//pollen tube growth;GO:0009556//microsporogenesis;GO:0080092//regulation of pollen tube growth;GO:0006075//(1->3)-beta-D-glucan biosynthetic process;GO:0071555//cell wall organization;GO:0010208//pollen wall assembly	K11000//callose synthase [EC:2.4.1.-]	XP_015584609.1//callose synthase 1 isoform X1 [Ricinus communis] >XP_025015911.1 callose synthase 1 isoform X1 [Ricinus communis]
novel_circ_000106	Chr01	-	24961427	24963240	Podel.01G240600.v2.1	exon	550	GO:0016021//integral component of membrane;GO:0000148//1,3-beta-D-glucan synthase complex	GO:0003843//1,3-beta-D-glucan synthase activity	GO:0009846//pollen germination;GO:0008360//regulation of cell shape;GO:0009860//pollen tube growth;GO:0009556//microsporogenesis;GO:0080092//regulation of pollen tube growth;GO:0006075//(1->3)-beta-D-glucan biosynthetic process;GO:0071555//cell wall organization;GO:0010208//pollen wall assembly	K11000//callose synthase [EC:2.4.1.-]	XP_015584609.1//callose synthase 1 isoform X1 [Ricinus communis] >XP_025015911.1 callose synthase 1 isoform X1 [Ricinus communis]
novel_circ_000107	Chr01	-	24984331	24984557	NA	intergenic	227	NA	NA	NA	NA	NA
novel_circ_000108	Chr01	-	25116838	25117715	Podel.01G242900.v2.1	exon	488	GO:0005634//nucleus;GO:0009506//plasmodesma;GO:0005847//mRNA cleavage and polyadenylation specificity factor complex;GO:0005737//cytoplasm	GO:0003723//RNA binding	GO:0035194//post-transcriptional gene silencing by RNA;GO:0006379//mRNA cleavage;GO:0006378//mRNA polyadenylation	K14402//cleavage and polyadenylation specificity factor subunit 2	XP_012088264.1//cleavage and polyadenylation specificity factor subunit 2 isoform X1 [Jatropha curcas] >KDP24115.1 hypothetical protein JCGZ_25772 [Jatropha curcas]
novel_circ_000109	Chr01	-	25151910	25166866	NA	intergenic	14957	NA	NA	NA	NA	NA
novel_circ_000110	Chr01	-	25450794	25452389	Podel.01G245600.v2.1	exon	292	GO:0030173//integral component of Golgi membrane;GO:0030176//integral component of endoplasmic reticulum membrane	GO:0046964//3'-phosphoadenosine 5'-phosphosulfate transmembrane transporter activity;GO:0015297//antiporter activity;GO:0022857//transmembrane transporter activity	GO:0008643//carbohydrate transport	K15276//solute carrier family 35 (adenosine 3'-phospho 5'-phosphosulfate transporter), member B2	XP_002298378.2//UDP-galactose/UDP-glucose transporter 5B [Populus trichocarpa] >PNT56233.1 hypothetical protein POPTR_001G234800 [Populus trichocarpa]
novel_circ_000111	Chr01	-	25499977	25500100	NA	intergenic	124	NA	NA	NA	NA	NA
novel_circ_000112	Chr01	-	25621615	25622437	Podel.01G247600.v2.1	exon	143	GO:0005829//cytosol;GO:0005737//cytoplasm;GO:0009507//chloroplast	GO:0048040//UDP-glucuronate decarboxylase activity;GO:0070403//NAD+ binding	GO:0033320//UDP-D-xylose biosynthetic process;GO:0042732//D-xylose metabolic process	K08678//UDP-glucuronate decarboxylase [EC:4.1.1.35]	AGK44104.1//UDP-glucuronate decarboxylase protein 3 [Populus tomentosa] >APR64253.1 UDP-glucuronic acid decarboxylase 3 [Populus tomentosa]
novel_circ_000113	Chr01	-	26821248	26821360	NA	intergenic	113	NA	NA	NA	NA	NA
novel_circ_000114	Chr01	-	26887233	26963509	NA	intergenic	76277	NA	NA	NA	NA	NA
novel_circ_000115	Chr01	-	27009419	27009550	Podel.01G263300.v2.1	exon	132	GO:0005730//nucleolus	GO:0003723//RNA binding;GO:0005524//ATP binding;GO:0003724//RNA helicase activity	GO:0000463//maturation of LSU-rRNA from tricistronic rRNA transcript (SSU-rRNA, 5.8S rRNA, LSU-rRNA)	K13179//ATP-dependent RNA helicase DDX18/HAS1 [EC:3.6.4.13]	XP_011035176.1//PREDICTED: DEAD-box ATP-dependent RNA helicase 51-like [Populus euphratica]
novel_circ_000116	Chr01	-	27309099	27311637	NA	intergenic	2539	NA	NA	NA	NA	NA
novel_circ_000117	Chr01	-	27311258	27311637	Podel.01G266100.v2.1	exon	270	GO:0005634//nucleus;GO:0000176//nuclear exosome (RNase complex);GO:0005829//cytosol;GO:0000177//cytoplasmic exosome (RNase complex);GO:0005737//cytoplasm	GO:0017091//AU-rich element binding;GO:0000175//3'-5'-exoribonuclease activity	GO:0034473//U1 snRNA 3'-end processing;GO:0043928//exonucleolytic catabolism of deadenylated mRNA;GO:0016075//rRNA catabolic process;GO:0034427//nuclear-transcribed mRNA catabolic process, exonucleolytic, 3'-5';GO:0034476//U5 snRNA 3'-end processing;GO:0071028//nuclear mRNA surveillance;GO:0000467//exonucleolytic trimming to generate mature 3'-end of 5.8S rRNA from tricistronic rRNA transcript (S…	K03678//exosome complex component RRP45	XP_024460004.1//exosome complex component RRP45A isoform X1 [Populus trichocarpa] >XP_024460009.1 exosome complex component RRP45A isoform X1 [Populus trichocarpa] >XP_024460015.1 exosome complex component RRP45A isoform X1 [Populus trichocarpa] >XP_024460019.1 exosome complex component RRP45A isoform X1 [Populus trichocarpa] >PNT56570.1 hypothetical protein POPTR_001G253200 [Populus trichocarpa]…
novel_circ_000118	Chr01	-	27326688	27326797	Podel.01G266500.v2.1	exon	110	GO:0005634//nucleus;GO:0009506//plasmodesma	GO:0003677//DNA binding;GO:0005524//ATP binding;GO:0004386//helicase activity	GO:0006325//chromatin organization	K11367//chromodomain-helicase-DNA-binding protein 1 [EC:3.6.4.12]	XP_002300156.3//protein CHROMATIN REMODELING 5 [Populus trichocarpa] >RQO85340.1 hypothetical protein POPTR_001G253400 [Populus trichocarpa] >RQO85343.1 hypothetical protein POPTR_001G253400 [Populus trichocarpa] >RQO85344.1 hypothetical protein POPTR_001G253400 [Populus trichocarpa] >RQO85345.1 hypothetical protein POPTR_001G253400 [Populus trichocarpa]
novel_circ_000119	Chr01	-	27481327	27481473	Podel.01G268200.v2.1	exon	147	NA	NA	NA	K20363//protein YIPF5/7	XP_011032854.1//PREDICTED: uncharacterized protein LOC105131535 [Populus euphratica] >XP_011032855.1 PREDICTED: uncharacterized protein LOC105131535 [Populus euphratica]
novel_circ_000120	Chr01	-	27501605	27503137	NA	intergenic	1533	NA	NA	NA	NA	NA
novel_circ_000121	Chr01	-	28530934	28536304	NA	intergenic	5371	NA	NA	NA	NA	NA
novel_circ_000122	Chr01	-	28661444	28661700	Podel.01G278600.v2.1	exon	257	GO:0022627//cytosolic small ribosomal subunit	GO:0003735//structural constituent of ribosome	GO:0000462//maturation of SSU-rRNA from tricistronic rRNA transcript (SSU-rRNA, 5.8S rRNA, LSU-rRNA);GO:0006412//translation	K02995//small subunit ribosomal protein S8e	XP_002299926.1//40S ribosomal protein S8 [Populus trichocarpa] >ABK92677.1 unknown [Populus trichocarpa] >PNT56739.1 hypothetical protein POPTR_001G262100 [Populus trichocarpa]
novel_circ_000123	Chr01	-	28677892	28678061	NA	intergenic	170	NA	NA	NA	NA	NA
novel_circ_000124	Chr01	-	28897938	28932531	NA	intergenic	34594	NA	NA	NA	NA	NA
novel_circ_000125	Chr01	-	30296128	30296266	NA	intergenic	139	NA	NA	NA	NA	NA
novel_circ_000126	Chr01	-	31117334	31117476	NA	intergenic	143	NA	NA	NA	NA	NA
novel_circ_000127	Chr01	-	31202979	31340224	NA	intergenic	137246	NA	NA	NA	NA	NA
novel_circ_000128	Chr01	-	31839123	31932447	NA	intergenic	93325	NA	NA	NA	NA	NA
novel_circ_000129	Chr01	-	31931881	31957503	NA	intergenic	25623	NA	NA	NA	NA	NA
novel_circ_000130	Chr01	-	32306999	32309112	Podel.01G313600.v2.1	exon	548	GO:0016020//membrane;GO:0031902//late endosome membrane;GO:0005802//trans-Golgi network;GO:0000139//Golgi membrane;GO:0005768//endosome;GO:0005794//Golgi apparatus;GO:0017119//Golgi transport complex;GO:0030665//clathrin-coated vesicle membrane;GO:0016021//integral component of membrane;GO:0005739//mitochondrion;GO:0000137//Golgi cis cisterna	GO:0061630//ubiquitin protein ligase activity;GO:0005509//calcium ion binding	GO:0006896//Golgi to vacuole transport;GO:0006511//ubiquitin-dependent protein catabolic process;GO:0006623//protein targeting to vacuole	K01859//chalcone isomerase [EC:5.5.1.6]	XP_021675741.1//vacuolar-sorting receptor 1-like isoform X1 [Hevea brasiliensis]
novel_circ_000131	Chr01	-	32308871	32309112	Podel.01G313600.v2.1	exon	159	GO:0016020//membrane;GO:0031902//late endosome membrane;GO:0005802//trans-Golgi network;GO:0000139//Golgi membrane;GO:0005768//endosome;GO:0005794//Golgi apparatus;GO:0017119//Golgi transport complex;GO:0030665//clathrin-coated vesicle membrane;GO:0016021//integral component of membrane;GO:0005739//mitochondrion;GO:0000137//Golgi cis cisterna	GO:0061630//ubiquitin protein ligase activity;GO:0005509//calcium ion binding	GO:0006896//Golgi to vacuole transport;GO:0006511//ubiquitin-dependent protein catabolic process;GO:0006623//protein targeting to vacuole	K01859//chalcone isomerase [EC:5.5.1.6]	XP_021675741.1//vacuolar-sorting receptor 1-like isoform X1 [Hevea brasiliensis]
novel_circ_000132	Chr01	-	33141732	33141993	Podel.01G323600.v2.1	exon	155	NA	GO:0046872//metal ion binding;GO:0042409//caffeoyl-CoA O-methyltransferase activity	GO:0009809//lignin biosynthetic process;GO:0032259//methylation	K00588//caffeoyl-CoA O-methyltransferase [EC:2.1.1.104]	XP_002298729.1//caffeoyl-CoA O-methyltransferase 2 [Populus trichocarpa] >O65922.1 RecName: Full=Caffeoyl-CoA O-methyltransferase 2; AltName: Full=Trans-caffeoyl-CoA 3-O-methyltransferase 2; Short=CCoAMT-2; Short=CCoAOMT-2 >CAA12199.1 caffeoyl-CoA 3-O-methyltransferase [Populus trichocarpa] >CAA12200.1 caffeoyl-CoA 3-O-methyltransferase [Populus trichocarpa] >CAA11495.1 caffeoyl CoA 3-O-methyltra…
novel_circ_000133	Chr01	-	35152046	35152180	NA	intergenic	135	NA	NA	NA	NA	NA
novel_circ_000134	Chr01	-	35523081	35523216	NA	intergenic	136	NA	NA	NA	NA	NA
novel_circ_000135	Chr01	-	35679346	35679636	NA	intergenic	291	NA	NA	NA	NA	NA
novel_circ_000136	Chr01	-	35862604	35863253	NA	intergenic	650	NA	NA	NA	NA	NA
novel_circ_000137	Chr01	-	36433511	36435888	NA	intergenic	2378	NA	NA	NA	NA	NA
novel_circ_000138	Chr01	-	36475308	36475435	NA	intergenic	128	NA	NA	NA	NA	NA
novel_circ_000139	Chr01	-	37037456	37068802	NA	intergenic	31347	NA	NA	NA	NA	NA
novel_circ_000140	Chr01	-	37696882	37698299	Podel.01G363600.v2.1	exon	495	GO:0005618//cell wall;GO:0005829//cytosol;GO:0009536//plastid;GO:0046658//anchored component of plasma membrane;GO:0005832//chaperonin-containing T-complex	GO:0005524//ATP binding;GO:0051082//unfolded protein binding	GO:0006457//protein folding	K09494//T-complex protein 1 subunit beta	XP_006381460.1//T-complex protein 1 subunit beta [Populus trichocarpa] >XP_024458382.1 T-complex protein 1 subunit beta [Populus trichocarpa] >XP_024458384.1 T-complex protein 1 subunit beta [Populus trichocarpa] >XP_024458385.1 T-complex protein 1 subunit beta [Populus trichocarpa] >PNT31340.1 hypothetical protein POPTR_006G128600 [Populus trichocarpa] >PNT31341.1 hypothetical protein POPTR_006G…
novel_circ_000141	Chr01	-	37699064	37721619	NA	intergenic	22556	NA	NA	NA	NA	NA
novel_circ_000142	Chr01	-	37794382	37801783	Podel.01G364400.v2.1	exon	893	GO:0005634//nucleus;GO:0009986//cell surface;GO:0005623;GO:0009898//cytoplasmic side of plasma membrane;GO:0005886//plasma membrane;GO:0005737//cytoplasm;GO:0005773//vacuole	GO:0009882//blue light photoreceptor activity;GO:0003729//mRNA binding;GO:0005524//ATP binding;GO:0016301//kinase activity;GO:0042802//identical protein binding;GO:0004674//protein serine/threonine kinase activity;GO:0010181//FMN binding;GO:0004672//protein kinase activity	GO:0007623//circadian rhythm;GO:0009904//chloroplast accumulation movement;GO:0009637//response to blue light;GO:0006468//protein phosphorylation;GO:0018298//protein-chromophore linkage;GO:0046777//protein autophosphorylation;GO:0010362//negative regulation of anion channel activity by blue light;GO:0010119//regulation of stomatal movement;GO:0009903//chloroplast avoidance movement;GO:0009638//ph…	K20715//phototropin [EC:2.7.11.1]	XP_024449675.1//phototropin-1 [Populus trichocarpa] >PNT58159.1 hypothetical protein POPTR_001G342000 [Populus trichocarpa]
novel_circ_000143	Chr01	-	37804039	37806065	NA	intergenic	2027	NA	NA	NA	NA	NA
novel_circ_000144	Chr01	-	38091894	38092589	Podel.01G366500.v2.1	exon	114	NA	GO:0030246//carbohydrate binding;GO:0047938//glucose-6-phosphate 1-epimerase activity	GO:0005975//carbohydrate metabolic process	K01792//glucose-6-phosphate 1-epimerase [EC:5.1.3.15]	XP_002298547.1//putative glucose-6-phosphate 1-epimerase isoform X2 [Populus trichocarpa] >PNT58207.1 hypothetical protein POPTR_001G344100 [Populus trichocarpa]
novel_circ_000145	Chr01	-	38093232	38093331	NA	intergenic	100	NA	NA	NA	NA	NA
novel_circ_000146	Chr01	-	38130413	38131291	Podel.01G366900.v2.1	exon	144	NA	NA	NA	K23050//phenylcoumaran benzylic ether reductase [EC:1.3.1.-]	XP_002298545.2//uncharacterized protein LOC7466951 [Populus trichocarpa] >PNT58213.1 hypothetical protein POPTR_001G344400 [Populus trichocarpa]
novel_circ_000147	Chr01	-	38156097	38156328	Podel.01G367400.v2.1	exon	232	GO:0005618//cell wall;GO:0005576//extracellular region	NA	GO:0071555//cell wall organization	K12741//heterogeneous nuclear ribonucleoprotein A1/A3;K14314//nuclear pore complex protein Nup210	CAD22154.1//pherophorin-dz1 protein [Volvox carteri f. nagariensis]
novel_circ_000148	Chr01	-	38708639	38709086	Podel.01G371500.v2.1	exon	278	GO:0009535//chloroplast thylakoid membrane;GO:0048046//apoplast;GO:0009579//thylakoid;GO:0005829//cytosol;GO:0009941//chloroplast envelope;GO:0005886//plasma membrane;GO:0010319//stromule;GO:0009507//chloroplast;GO:0009570//chloroplast stroma	GO:0008270//zinc ion binding;GO:0004089//carbonate dehydratase activity	GO:0010037//response to carbon dioxide;GO:0009817//defense response to fungus, incompatible interaction;GO:0009409//response to cold;GO:0042742//defense response to bacterium;GO:0009440//cyanate catabolic process;GO:0015976//carbon utilization;GO:0010119//regulation of stomatal movement;GO:2000122//negative regulation of stomatal complex development;GO:0015979//photosynthesis	K01673//carbonic anhydrase [EC:4.2.1.1]	AXY97569.1//Carbonic anhydrase 1 [Populus tomentosa]
novel_circ_000149	Chr01	-	38708858	38709086	Podel.01G371500.v2.1	exon	136	GO:0009535//chloroplast thylakoid membrane;GO:0048046//apoplast;GO:0009579//thylakoid;GO:0005829//cytosol;GO:0009941//chloroplast envelope;GO:0005886//plasma membrane;GO:0010319//stromule;GO:0009507//chloroplast;GO:0009570//chloroplast stroma	GO:0008270//zinc ion binding;GO:0004089//carbonate dehydratase activity	GO:0010037//response to carbon dioxide;GO:0009817//defense response to fungus, incompatible interaction;GO:0009409//response to cold;GO:0042742//defense response to bacterium;GO:0009440//cyanate catabolic process;GO:0015976//carbon utilization;GO:0010119//regulation of stomatal movement;GO:2000122//negative regulation of stomatal complex development;GO:0015979//photosynthesis	K01673//carbonic anhydrase [EC:4.2.1.1]	AXY97569.1//Carbonic anhydrase 1 [Populus tomentosa]
novel_circ_000150	Chr01	-	38709107	38709265	Podel.01G371500.v2.1	intron	159	GO:0009535//chloroplast thylakoid membrane;GO:0048046//apoplast;GO:0009579//thylakoid;GO:0005829//cytosol;GO:0009941//chloroplast envelope;GO:0005886//plasma membrane;GO:0010319//stromule;GO:0009507//chloroplast;GO:0009570//chloroplast stroma	GO:0008270//zinc ion binding;GO:0004089//carbonate dehydratase activity	GO:0010037//response to carbon dioxide;GO:0009817//defense response to fungus, incompatible interaction;GO:0009409//response to cold;GO:0042742//defense response to bacterium;GO:0009440//cyanate catabolic process;GO:0015976//carbon utilization;GO:0010119//regulation of stomatal movement;GO:2000122//negative regulation of stomatal complex development;GO:0015979//photosynthesis	K01673//carbonic anhydrase [EC:4.2.1.1]	AXY97569.1//Carbonic anhydrase 1 [Populus tomentosa]
novel_circ_000151	Chr01	-	38709266	38710432	Podel.01G371500.v2.1	exon	432	GO:0009535//chloroplast thylakoid membrane;GO:0048046//apoplast;GO:0009579//thylakoid;GO:0005829//cytosol;GO:0009941//chloroplast envelope;GO:0005886//plasma membrane;GO:0010319//stromule;GO:0009507//chloroplast;GO:0009570//chloroplast stroma	GO:0008270//zinc ion binding;GO:0004089//carbonate dehydratase activity	GO:0010037//response to carbon dioxide;GO:0009817//defense response to fungus, incompatible interaction;GO:0009409//response to cold;GO:0042742//defense response to bacterium;GO:0009440//cyanate catabolic process;GO:0015976//carbon utilization;GO:0010119//regulation of stomatal movement;GO:2000122//negative regulation of stomatal complex development;GO:0015979//photosynthesis	K01673//carbonic anhydrase [EC:4.2.1.1]	AXY97569.1//Carbonic anhydrase 1 [Populus tomentosa]
novel_circ_000152	Chr01	-	38710371	38711161	Podel.01G371500.v2.1	exon	157	GO:0009535//chloroplast thylakoid membrane;GO:0048046//apoplast;GO:0009579//thylakoid;GO:0005829//cytosol;GO:0009941//chloroplast envelope;GO:0005886//plasma membrane;GO:0010319//stromule;GO:0009507//chloroplast;GO:0009570//chloroplast stroma	GO:0008270//zinc ion binding;GO:0004089//carbonate dehydratase activity	GO:0010037//response to carbon dioxide;GO:0009817//defense response to fungus, incompatible interaction;GO:0009409//response to cold;GO:0042742//defense response to bacterium;GO:0009440//cyanate catabolic process;GO:0015976//carbon utilization;GO:0010119//regulation of stomatal movement;GO:2000122//negative regulation of stomatal complex development;GO:0015979//photosynthesis	K01673//carbonic anhydrase [EC:4.2.1.1]	AXY97569.1//Carbonic anhydrase 1 [Populus tomentosa]
novel_circ_000153	Chr01	-	39171916	39172925	Podel.01G374700.v2.1	exon	600	GO:0009501//amyloplast;GO:0009507//chloroplast	GO:0004373//glycogen (starch) synthase activity;GO:0033201//alpha-1,4-glucan synthase activity;GO:0009011//starch synthase activity	GO:0019252//starch biosynthetic process;GO:0005982//starch metabolic process	K00703//starch synthase [EC:2.4.1.21]	XP_011007514.1//PREDICTED: probable starch synthase 4, chloroplastic/amyloplastic isoform X1 [Populus euphratica]
novel_circ_000154	Chr01	-	39386706	39386820	NA	intergenic	115	NA	NA	NA	NA	NA
novel_circ_000155	Chr01	-	40465979	40466237	Podel.01G384300.v2.1	intron	259	GO:0032991//protein-containing complex;GO:0005634//nucleus	GO:0046872//metal ion binding;GO:0043565//sequence-specific DNA binding;GO:0003700//DNA-binding transcription factor activity	GO:2000024//regulation of leaf development;GO:0050832//defense response to fungus;GO:0007165//signal transduction;GO:0061087//positive regulation of histone H3-K27 methylation;GO:0070829//heterochromatin maintenance;GO:0006355//regulation of transcription, DNA-templated;GO:1900363//regulation of mRNA polyadenylation;GO:0010228//vegetative to reproductive phase transition of meristem;GO:0009911//p…	NA	XP_024454536.1//protein ENHANCED DOWNY MILDEW 2 isoform X1 [Populus trichocarpa] >XP_024454539.1 protein ENHANCED DOWNY MILDEW 2 isoform X1 [Populus trichocarpa] >XP_024454546.1 protein ENHANCED DOWNY MILDEW 2 isoform X1 [Populus trichocarpa] >XP_024454556.1 protein ENHANCED DOWNY MILDEW 2 isoform X1 [Populus trichocarpa] >PNT58585.1 hypothetical protein POPTR_001G359900 [Populus trichocarpa]
novel_circ_000156	Chr01	-	40609639	40647005	NA	intergenic	37367	NA	NA	NA	NA	NA
novel_circ_000157	Chr01	-	40610829	40647829	NA	intergenic	37001	NA	NA	NA	NA	NA
novel_circ_000158	Chr01	-	40612503	40649776	NA	intergenic	37274	NA	NA	NA	NA	NA
novel_circ_000159	Chr01	-	40928467	40937676	NA	intergenic	9210	NA	NA	NA	NA	NA
novel_circ_000160	Chr01	-	40937063	40937171	Podel.01G386600.v2.1	exon	109	GO:0005774//vacuolar membrane;GO:0005623;GO:0016021//integral component of membrane;GO:0000325//plant-type vacuole	GO:0005524//ATP binding;GO:0042626//ATPase-coupled transmembrane transporter activity;GO:0008281//sulfonylurea receptor activity;GO:0016887//ATPase activity	GO:0030007//cellular potassium ion homeostasis;GO:0009651//response to salt stress;GO:1901527//abscisic acid-activated signaling pathway involved in stomatal movement	K05666//ATP-binding cassette, subfamily C (CFTR/MRP), member 2;K05665//ATP-binding cassette, subfamily C (CFTR/MRP), member 1 [EC:7.6.2.3]	XP_011010733.1//PREDICTED: ABC transporter C family member 3-like [Populus euphratica]
novel_circ_000161	Chr01	-	41243447	41244633	NA	intergenic	1187	NA	NA	NA	NA	NA
novel_circ_000162	Chr01	-	41244525	41247646	Podel.01G390100.v2.1	exon	675	GO:0005829//cytosol	GO:0046872//metal ion binding;GO:0047631//ADP-ribose diphosphatase activity;GO:0035529//NADH pyrophosphatase activity;GO:0051287//NAD binding;GO:0000210//NAD+ diphosphatase activity	GO:0006979//response to oxidative stress;GO:0007165//signal transduction	K22763//deubiquitinase DESI2 [EC:3.4.19.12]	ABK96281.1//unknown [Populus trichocarpa x Populus deltoides]
novel_circ_000163	Chr01	-	41246682	41247646	Podel.01G390100.v2.1	exon	264	GO:0005829//cytosol	GO:0046872//metal ion binding;GO:0047631//ADP-ribose diphosphatase activity;GO:0035529//NADH pyrophosphatase activity;GO:0051287//NAD binding;GO:0000210//NAD+ diphosphatase activity	GO:0006979//response to oxidative stress;GO:0007165//signal transduction	K22763//deubiquitinase DESI2 [EC:3.4.19.12]	ABK96281.1//unknown [Populus trichocarpa x Populus deltoides]
novel_circ_000164	Chr01	-	41426647	41490917	NA	intergenic	64271	NA	NA	NA	NA	NA
novel_circ_000165	Chr01	-	41617696	41619442	Podel.01G393600.v2.1	exon	375	GO:0005634//nucleus;GO:0005730//nucleolus;GO:0005829//cytosol;GO:0005666//RNA polymerase III complex;GO:0005736//RNA polymerase I complex	GO:0003899//DNA-directed 5'-3' RNA polymerase activity;GO:0003677//DNA binding;GO:0046983//protein dimerization activity	GO:0006360//transcription by RNA polymerase I;GO:0006383//transcription by RNA polymerase III	K03027//DNA-directed RNA polymerases I and III subunit RPAC1	XP_002300385.1//DNA-directed RNA polymerases I and III subunit RPAC1 [Populus trichocarpa] >PNT58739.1 hypothetical protein POPTR_001G369500 [Populus trichocarpa]
novel_circ_000166	Chr01	-	41663610	41691160	NA	intergenic	27551	NA	NA	NA	NA	NA
novel_circ_000167	Chr01	-	42308218	42317413	NA	intergenic	9196	NA	NA	NA	NA	NA
novel_circ_000168	Chr01	-	43160254	43160359	Podel.01G406200.v2.1	exon	106	NA	GO:0046872//metal ion binding;GO:0016682//oxidoreductase activity, acting on diphenols and related substances as donors, oxygen as acceptor;GO:0051213//dioxygenase activity	GO:0010150//leaf senescence	K05278//flavonol synthase [EC:1.14.20.6];K14975;K14976//null;K06892//feruloyl-CoA ortho-hydroxylase [EC:1.14.11.-];K05658//ATP-binding cassette, subfamily B (MDR/TAP), member 1 [EC:7.6.2.2]	XP_002300451.1//protein SRG1 [Populus trichocarpa] >PNT58954.1 hypothetical protein POPTR_001G381700 [Populus trichocarpa]
novel_circ_000169	Chr01	-	43389123	43467017	NA	intergenic	77895	NA	NA	NA	NA	NA
novel_circ_000170	Chr01	-	43473049	43662343	NA	intergenic	189295	NA	NA	NA	NA	NA
novel_circ_000171	Chr01	-	43846934	43847210	Podel.01G412000.v2.1	exon	277	NA	NA	NA	K03549//KUP system potassium uptake protein;K11593//eukaryotic translation initiation factor 2C	XP_024449570.1//uncharacterized protein LOC18095451 [Populus trichocarpa] >PNT59053.1 hypothetical protein POPTR_001G387500 [Populus trichocarpa] >PNT59054.1 hypothetical protein POPTR_001G387500 [Populus trichocarpa] >RQO85907.1 hypothetical protein POPTR_001G387500 [Populus trichocarpa]
novel_circ_000172	Chr01	-	44292634	44292757	Podel.01G414300.v2.1	exon	124	GO:0005829//cytosol;GO:0009570//chloroplast stroma;GO:0009507//chloroplast	GO:0004636//phosphoribosyl-ATP diphosphatase activity;GO:0005524//ATP binding;GO:0004635//phosphoribosyl-AMP cyclohydrolase activity	GO:0000105//histidine biosynthetic process	K11755//phosphoribosyl-ATP pyrophosphohydrolase / phosphoribosyl-AMP cyclohydrolase [EC:3.6.1.31 3.5.4.19]	XP_006370154.1//histidine biosynthesis bifunctional protein hisIE, chloroplastic isoform X1 [Populus trichocarpa] >PNT59111.1 hypothetical protein POPTR_001G391400 [Populus trichocarpa] >PNT59113.1 hypothetical protein POPTR_001G391400 [Populus trichocarpa]
novel_circ_000173	Chr01	-	44786710	44786925	Podel.01G418100.v2.1	exon	111	GO:0005777//peroxisome	GO:0052852//very-long-chain-(S)-2-hydroxy-acid oxidase activity;GO:0010181//FMN binding;GO:0052854//medium-chain-(S)-2-hydroxy-acid oxidase activity;GO:0052853//long-chain-(S)-2-hydroxy-long-chain-acid oxidase activity	GO:0009854//oxidative photosynthetic carbon pathway	K11517//(S)-2-hydroxy-acid oxidase [EC:1.1.3.15]	XP_006370191.1//peroxisomal (S)-2-hydroxy-acid oxidase [Populus trichocarpa] >ABK95141.1 unknown [Populus trichocarpa] >PNT59172.1 hypothetical protein POPTR_001G394400 [Populus trichocarpa]
novel_circ_000174	Chr01	-	45187136	45187346	NA	intergenic	211	NA	NA	NA	NA	NA
novel_circ_000175	Chr01	-	45187756	45188100	Podel.01G420800.v2.1	exon	345	GO:0005634//nucleus;GO:0016604//nuclear body	GO:0044212;GO:0003700//DNA-binding transcription factor activity	GO:0045892//negative regulation of transcription, DNA-templated;GO:0010105//negative regulation of ethylene-activated signaling pathway;GO:0071456//cellular response to hypoxia;GO:0010200//response to chitin;GO:0009873//ethylene-activated signaling pathway;GO:0009723//response to ethylene;GO:0009737//response to abscisic acid;GO:0009864//induced systemic resistance, jasmonic acid mediated signali…	K09286//EREBP-like factor	XP_006370222.2//ethylene-responsive transcription factor 4 [Populus trichocarpa] >PNT59207.1 hypothetical protein POPTR_001G397200 [Populus trichocarpa]
novel_circ_000176	Chr01	-	45343285	45343630	NA	intergenic	346	NA	NA	NA	NA	NA
novel_circ_000177	Chr01	-	45343468	45343609	NA	intergenic	142	NA	NA	NA	NA	NA
novel_circ_000178	Chr01	-	45376577	45381354	Podel.01G422500.v2.1	exon	675	NA	NA	NA	NA	XP_006370243.2//uncharacterized protein LOC18095571 [Populus trichocarpa] >PNT59234.1 hypothetical protein POPTR_001G398900 [Populus trichocarpa]
novel_circ_000179	Chr01	-	46529553	46530263	Podel.01G432300.v2.1	exon	155	NA	NA	NA	K19036//ATP-dependent RNA/DNA helicase IGHMBP2 [EC:3.6.4.12 3.6.4.13]	XP_002319231.2//DNA-binding protein SMUBP-2 [Populus trichocarpa] >PNT07232.1 hypothetical protein POPTR_013G073900 [Populus trichocarpa]
novel_circ_000180	Chr01	-	46530817	46530988	Podel.01G432300.v2.1	exon	172	NA	NA	NA	K19036//ATP-dependent RNA/DNA helicase IGHMBP2 [EC:3.6.4.12 3.6.4.13]	XP_002319231.2//DNA-binding protein SMUBP-2 [Populus trichocarpa] >PNT07232.1 hypothetical protein POPTR_013G073900 [Populus trichocarpa]
novel_circ_000181	Chr01	-	47152738	47153004	NA	intergenic	267	NA	NA	NA	NA	NA
novel_circ_000182	Chr01	-	47453954	47454117	Podel.01G441300.v2.1	exon_intron	164	GO:0009536//plastid;GO:0009941//chloroplast envelope;GO:0005886//plasma membrane;GO:0009507//chloroplast	GO:0004028//3-chloroallyl aldehyde dehydrogenase activity;GO:0033721//aldehyde dehydrogenase (NADP+) activity;GO:0043878//glyceraldehyde-3-phosphate dehydrogenase (NAD+) (non-phosphorylating) activity;GO:0004029//aldehyde dehydrogenase (NAD+) activity	GO:0006081//cellular aldehyde metabolic process;GO:0009414//response to water deprivation;GO:0009737//response to abscisic acid	K00128//aldehyde dehydrogenase (NAD+) [EC:1.2.1.3]	RQO90173.1//hypothetical protein POPTR_005G069800 [Populus trichocarpa]
novel_circ_000183	Chr01	-	47455094	47455226	Podel.01G441300.v2.1	exon	133	GO:0009536//plastid;GO:0009941//chloroplast envelope;GO:0005886//plasma membrane;GO:0009507//chloroplast	GO:0004028//3-chloroallyl aldehyde dehydrogenase activity;GO:0033721//aldehyde dehydrogenase (NADP+) activity;GO:0043878//glyceraldehyde-3-phosphate dehydrogenase (NAD+) (non-phosphorylating) activity;GO:0004029//aldehyde dehydrogenase (NAD+) activity	GO:0006081//cellular aldehyde metabolic process;GO:0009414//response to water deprivation;GO:0009737//response to abscisic acid	K00128//aldehyde dehydrogenase (NAD+) [EC:1.2.1.3]	RQO90173.1//hypothetical protein POPTR_005G069800 [Populus trichocarpa]
novel_circ_000184	Chr01	-	47564857	47564981	NA	intergenic	125	NA	NA	NA	NA	NA
novel_circ_000185	Chr01	-	48194613	48194841	NA	intergenic	229	NA	NA	NA	NA	NA
novel_circ_000186	Chr01	-	48724232	48724354	Podel.01G451700.v2.1	exon	123	GO:0016021//integral component of membrane;GO:0031969//chloroplast membrane;GO:0009507//chloroplast	GO:0050207//plasmanylethanolamine desaturase activity;GO:0052637//delta 3-trans-hexadecenoic acid phosphatidylglycerol desaturase activity	GO:0008611//ether lipid biosynthetic process;GO:0006636//unsaturated fatty acid biosynthetic process;GO:0046471//phosphatidylglycerol metabolic process;GO:0080167//response to karrikin	K20417//palmitoyl-[glycerolipid] 3-(E)-desaturase [EC:1.14.19.43]	XP_011040239.1//PREDICTED: fatty acid desaturase 4, chloroplastic-like [Populus euphratica]
novel_circ_000187	Chr01	-	48761315	48785407	NA	intergenic	24093	NA	NA	NA	NA	NA
novel_circ_000188	Chr01	-	49019127	49025923	NA	intergenic	6797	NA	NA	NA	NA	NA
novel_circ_000189	Chr01	-	49211378	49213092	Podel.01G456000.v2.1	exon	862	NA	NA	NA	K13459//disease resistance protein RPS2	XP_024448296.1//probable disease resistance protein At4g27220 isoform X5 [Populus trichocarpa]
novel_circ_000190	Chr01	-	49211452	49214338	Podel.01G456000.v2.1	exon	1639	NA	NA	NA	K13459//disease resistance protein RPS2	XP_024448296.1//probable disease resistance protein At4g27220 isoform X5 [Populus trichocarpa]
novel_circ_000191	Chr01	-	49212010	49213307	Podel.01G456000.v2.1	exon	861	NA	NA	NA	K13459//disease resistance protein RPS2	XP_024448296.1//probable disease resistance protein At4g27220 isoform X5 [Populus trichocarpa]
novel_circ_000192	Chr01	-	49219727	49219865	NA	intergenic	139	NA	NA	NA	NA	NA
novel_circ_000193	Chr01	-	49433865	49434120	Podel.01G458600.v2.1	exon	256	NA	NA	NA	K13459//disease resistance protein RPS2	PNS24216.1//hypothetical protein POPTR_T004100, partial [Populus trichocarpa]
novel_circ_000194	Chr01	-	49516213	49520880	NA	intergenic	4668	NA	NA	NA	NA	NA
novel_circ_000195	Chr01	-	49678202	49679689	Podel.01G459900.v2.1	exon	722	GO:0005634//nucleus;GO:0005886//plasma membrane	GO:0004674//protein serine/threonine kinase activity;GO:0005524//ATP binding	GO:0009409//response to cold;GO:0050826//response to freezing;GO:0002237//response to molecule of bacterial origin;GO:0009625//response to insect;GO:0046777//protein autophosphorylation	K04733//interleukin-1 receptor-associated kinase 4 [EC:2.7.11.1]	XP_024449516.1//cold-responsive protein kinase 1 [Populus trichocarpa] >PNT59875.1 hypothetical protein POPTR_001G438400 [Populus trichocarpa]
novel_circ_000196	Chr01	-	49693355	49693459	NA	intergenic	105	NA	NA	NA	NA	NA
novel_circ_000197	Chr01	-	49699025	49699432	Podel.01G460300.v2.1	exon	168	GO:0009570//chloroplast stroma	GO:0003697//single-stranded DNA binding;GO:0005524//ATP binding;GO:0008094//DNA-dependent ATPase activity	GO:0006281//DNA repair;GO:0006310//DNA recombination;GO:0006974//cellular response to DNA damage stimulus	K03553//recombination protein RecA	XP_006370468.1//DNA repair protein recA homolog 1, chloroplastic [Populus trichocarpa] >PNT59884.1 hypothetical protein POPTR_001G438900 [Populus trichocarpa]
novel_circ_000198	Chr01	-	49725420	49725564	Podel.01G460600.v2.1	exon	145	GO:0005634//nucleus	GO:0046872//metal ion binding;GO:0004842//ubiquitin-protein transferase activity	GO:0043067//regulation of programmed cell death;GO:0043161//proteasome-mediated ubiquitin-dependent protein catabolic process;GO:0006952//defense response	K19042//E3 ubiquitin-protein ligase BOI and related proteins [EC:2.3.2.27]	XP_006370471.1//probable BOI-related E3 ubiquitin-protein ligase 3 [Populus trichocarpa] >PNT59894.1 hypothetical protein POPTR_001G439600 [Populus trichocarpa]
novel_circ_000199	Chr01	-	49791900	49792077	NA	intergenic	178	NA	NA	NA	NA	NA
novel_circ_000200	Chr01	-	50047105	50048274	Podel.01G463700.v2.1	exon	660	GO:0000922//spindle pole;GO:0005874//microtubule;GO:0000776//kinetochore;GO:0005737//cytoplasm	GO:0061863//microtubule plus end polymerase;GO:0008017//microtubule binding	GO:0030951//establishment or maintenance of microtubule cytoskeleton polarity;GO:0007052//mitotic spindle organization;GO:0046785//microtubule polymerization	K16803//cytoskeleton-associated protein 5	XP_024456117.1//protein MOR1 [Populus trichocarpa] >PNT59959.1 hypothetical protein POPTR_001G443200 [Populus trichocarpa]
novel_circ_000201	Chr01	-	50541558	50542332	Podel.01G466800.v2.1	exon	482	GO:0009501//amyloplast;GO:0009507//chloroplast	GO:0004373//glycogen (starch) synthase activity;GO:0102502//ADP-glucose-starch glucosyltransferase activity	GO:0019252//starch biosynthetic process	K13679//granule-bound starch synthase [EC:2.4.1.242]	XP_022762172.1//granule-bound starch synthase 1, chloroplastic/amyloplastic-like [Durio zibethinus]
novel_circ_000202	Chr01	-	50542323	50542641	Podel.01G466800.v2.1	exon	236	GO:0009501//amyloplast;GO:0009507//chloroplast	GO:0004373//glycogen (starch) synthase activity;GO:0102502//ADP-glucose-starch glucosyltransferase activity	GO:0019252//starch biosynthetic process	K13679//granule-bound starch synthase [EC:2.4.1.242]	XP_022762172.1//granule-bound starch synthase 1, chloroplastic/amyloplastic-like [Durio zibethinus]
novel_circ_000203	Chr01	-	50544004	50544761	NA	intergenic	758	NA	NA	NA	NA	NA
novel_circ_000204	Chr01	-	50544232	50544761	NA	intergenic	530	NA	NA	NA	NA	NA
novel_circ_000205	Chr01	-	50722975	50723222	Podel.01G468600.v2.1	exon	248	NA	GO:0046872//metal ion binding;GO:0051213//dioxygenase activity	GO:0009751//response to salicylic acid;GO:0009620//response to fungus;GO:0010150//leaf senescence;GO:0002239//response to oomycetes;GO:0046244//salicylic acid catabolic process;GO:0009617//response to bacterium;GO:0002229//defense response to oomycetes	K05278//flavonol synthase [EC:1.14.20.6]	XP_024460680.1//protein DMR6-LIKE OXYGENASE 2 [Populus trichocarpa] >RQO86179.1 hypothetical protein POPTR_001G451300 [Populus trichocarpa]
novel_circ_000206	Chr01	-	50723631	50723763	Podel.01G468600.v2.1	exon	133	NA	GO:0046872//metal ion binding;GO:0051213//dioxygenase activity	GO:0009751//response to salicylic acid;GO:0009620//response to fungus;GO:0010150//leaf senescence;GO:0002239//response to oomycetes;GO:0046244//salicylic acid catabolic process;GO:0009617//response to bacterium;GO:0002229//defense response to oomycetes	K05278//flavonol synthase [EC:1.14.20.6]	XP_024460680.1//protein DMR6-LIKE OXYGENASE 2 [Populus trichocarpa] >RQO86179.1 hypothetical protein POPTR_001G451300 [Populus trichocarpa]
novel_circ_000207	Chr01	-	51539025	51541441	Podel.01G477900.v2.1	exon	1039	GO:0009507//chloroplast	NA	GO:0010239//chloroplast mRNA processing;GO:0009658//chloroplast organization;GO:0009793//embryo development ending in seed dormancy	NA	XP_024448142.1//pentatricopeptide repeat-containing protein At1g30610, chloroplastic [Populus trichocarpa] >XP_024448150.1 pentatricopeptide repeat-containing protein At1g30610, chloroplastic [Populus trichocarpa] >PNT60227.2 hypothetical protein POPTR_001G459900 [Populus trichocarpa]
novel_circ_000208	Chr01	-	51636944	51637497	NA	intergenic	554	NA	NA	NA	NA	NA
novel_circ_000209	Chr01	-	52216541	52290834	NA	intergenic	74294	NA	NA	NA	NA	NA
novel_circ_000210	Chr01	-	52261628	52261748	NA	intergenic	121	NA	NA	NA	NA	NA
novel_circ_000211	Chr01	-	52462587	52462966	Podel.01G488100.v2.1	exon	380	NA	NA	NA	NA	XP_002300573.1//uncharacterized protein LOC7457646 [Populus trichocarpa] >PNT60337.1 hypothetical protein POPTR_001G467400 [Populus trichocarpa] >PNT60338.1 hypothetical protein POPTR_001G467400 [Populus trichocarpa] >PNT60339.1 hypothetical protein POPTR_001G467400 [Populus trichocarpa]
novel_circ_000212	Chr01	-	52808283	52808414	NA	intergenic	132	NA	NA	NA	NA	NA
novel_circ_000213	Chr01	-	52808390	52808497	NA	intergenic	108	NA	NA	NA	NA	NA
novel_circ_000214	Chr01	-	52808391	52808870	NA	intergenic	480	NA	NA	NA	NA	NA
novel_circ_000215	Chr01	-	52808399	52808516	NA	intergenic	118	NA	NA	NA	NA	NA
novel_circ_000216	Chr01	-	52895485	52895679	Podel.01G494300.v2.1	exon	195	GO:0005794//Golgi apparatus;GO:0034707//chloride channel complex;GO:0009507//chloroplast	GO:0005247//voltage-gated chloride channel activity	GO:0034765//regulation of ion transmembrane transport	NA	XP_002300594.2//chloride channel protein CLC-f [Populus trichocarpa] >PNT60455.1 hypothetical protein POPTR_001G472700 [Populus trichocarpa]
novel_circ_000217	Chr01	+	283421	283527	NA	intergenic	107	NA	NA	NA	NA	NA
novel_circ_000218	Chr01	+	733624	734051	Podel.01G011500.v2.1	exon	259	GO:0005783//endoplasmic reticulum;GO:0009535//chloroplast thylakoid membrane;GO:0009543//chloroplast thylakoid lumen;GO:0009534//chloroplast thylakoid;GO:0009507//chloroplast	GO:0046872//metal ion binding	GO:0009561//megagametogenesis;GO:0048564//photosystem I assembly;GO:0010027//thylakoid membrane organization	K12603//CCR4-NOT transcription complex subunit 6 [EC:3.1.13.4]	XP_011037973.1//PREDICTED: uncharacterized protein LOC105135002 [Populus euphratica] >XP_011037974.1 PREDICTED: uncharacterized protein LOC105135002 [Populus euphratica] >XP_011037975.1 PREDICTED: uncharacterized protein LOC105135002 [Populus euphratica]
novel_circ_000219	Chr01	+	733624	735392	Podel.01G011500.v2.1	exon	390	GO:0005783//endoplasmic reticulum;GO:0009535//chloroplast thylakoid membrane;GO:0009543//chloroplast thylakoid lumen;GO:0009534//chloroplast thylakoid;GO:0009507//chloroplast	GO:0046872//metal ion binding	GO:0009561//megagametogenesis;GO:0048564//photosystem I assembly;GO:0010027//thylakoid membrane organization	K12603//CCR4-NOT transcription complex subunit 6 [EC:3.1.13.4]	XP_011037973.1//PREDICTED: uncharacterized protein LOC105135002 [Populus euphratica] >XP_011037974.1 PREDICTED: uncharacterized protein LOC105135002 [Populus euphratica] >XP_011037975.1 PREDICTED: uncharacterized protein LOC105135002 [Populus euphratica]
novel_circ_000220	Chr01	+	799783	810254	NA	intergenic	10472	NA	NA	NA	NA	NA
novel_circ_000221	Chr01	+	1356581	1368241	NA	intergenic	11661	NA	NA	NA	NA	NA
novel_circ_000222	Chr01	+	1364621	1377018	NA	intergenic	12398	NA	NA	NA	NA	NA
novel_circ_000223	Chr01	+	1589182	1589304	Podel.01G022400.v2.1	exon	123	GO:0005634//nucleus	GO:0003677//DNA binding;GO:0044212;GO:0003700//DNA-binding transcription factor activity	GO:0010043//response to zinc ion	NA	XP_002299223.2//basic leucine zipper 23 [Populus trichocarpa] >XP_024458783.1 basic leucine zipper 23 [Populus trichocarpa] >PNT52231.1 hypothetical protein POPTR_001G020200 [Populus trichocarpa] >RQO84289.1 hypothetical protein POPTR_001G020200 [Populus trichocarpa]
novel_circ_000224	Chr01	+	1608618	1608866	Podel.01G022500.v2.1	exon	249	NA	GO:0003723//RNA binding;GO:0046872//metal ion binding;GO:0003677//DNA binding	NA	NA	XP_006368576.2//zinc finger CCCH domain-containing protein 22 isoform X2 [Populus trichocarpa] >PNT52233.1 hypothetical protein POPTR_001G020300 [Populus trichocarpa] >PNT52234.1 hypothetical protein POPTR_001G020300 [Populus trichocarpa]
novel_circ_000225	Chr01	+	1984960	1991711	NA	intergenic	6752	NA	NA	NA	NA	NA
novel_circ_000226	Chr01	+	1986855	1987931	Podel.01G027500.v2.1	exon	374	GO:0005634//nucleus	GO:0003712//transcription coregulator activity	GO:0006355//regulation of transcription, DNA-templated;GO:0009649//entrainment of circadian clock;GO:0032922//circadian regulation of gene expression	NA	XP_006368605.2//protein LNK2 isoform X3 [Populus trichocarpa] >PNT52306.1 hypothetical protein POPTR_001G025100 [Populus trichocarpa] >RQO84316.1 hypothetical protein POPTR_001G025100 [Populus trichocarpa]
novel_circ_000227	Chr01	+	2055528	2055689	NA	intergenic	162	NA	NA	NA	NA	NA
novel_circ_000228	Chr01	+	2160092	2161006	Podel.01G030100.v2.1	exon	615	NA	NA	NA	K01190//beta-galactosidase [EC:3.2.1.23]	XP_011020402.1//PREDICTED: beta-galactosidase [Populus euphratica] >XP_011020403.1 PREDICTED: beta-galactosidase [Populus euphratica]
novel_circ_000229	Chr01	+	2230224	2230375	Podel.01G031200.v2.1	exon	152	NA	NA	NA	NA	XP_002299199.2//trihelix transcription factor ASIL1 [Populus trichocarpa] >PNT52376.1 hypothetical protein POPTR_001G028400 [Populus trichocarpa]
novel_circ_000230	Chr01	+	2656589	2656814	Podel.01G037200.v2.1	exon	226	GO:0005770//late endosome;GO:0000813//ESCRT I complex;GO:0005769//early endosome	GO:0043130//ubiquitin binding	GO:0006464//cellular protein modification process;GO:0010091//trichome branching;GO:0051301//cell division;GO:0015031//protein transport	K12183//ESCRT-I complex subunit TSG101	XP_024447472.1//protein ELC-like [Populus trichocarpa] >ABK96512.1 unknown [Populus trichocarpa x Populus deltoides] >PNT52489.1 hypothetical protein POPTR_001G034200 [Populus trichocarpa]
novel_circ_000231	Chr01	+	2855999	2856467	Podel.01G041000.v2.1	exon	257	GO:0009579//thylakoid;GO:0009570//chloroplast stroma	GO:0005524//ATP binding;GO:0046863//ribulose-1,5-bisphosphate carboxylase/oxygenase activator activity	NA	K02960//small subunit ribosomal protein S16e	XP_002299165.1//ribulose bisphosphate carboxylase/oxygenase activase, chloroplastic [Populus trichocarpa] >PNT52542.1 hypothetical protein POPTR_001G037300 [Populus trichocarpa]
novel_circ_000232	Chr01	+	2856941	2858141	Podel.01G041000.v2.1	exon	256	GO:0009579//thylakoid;GO:0009570//chloroplast stroma	GO:0005524//ATP binding;GO:0046863//ribulose-1,5-bisphosphate carboxylase/oxygenase activator activity	NA	K02960//small subunit ribosomal protein S16e	XP_002299165.1//ribulose bisphosphate carboxylase/oxygenase activase, chloroplastic [Populus trichocarpa] >PNT52542.1 hypothetical protein POPTR_001G037300 [Populus trichocarpa]
novel_circ_000233	Chr01	+	2938198	2999906	NA	intergenic	61709	NA	NA	NA	NA	NA
novel_circ_000234	Chr01	+	3906101	3961726	NA	intergenic	55626	NA	NA	NA	NA	NA
novel_circ_000235	Chr01	+	3906102	3949975	NA	intergenic	43874	NA	NA	NA	NA	NA
novel_circ_000236	Chr01	+	3907452	3926242	NA	intergenic	18791	NA	NA	NA	NA	NA
novel_circ_000237	Chr01	+	3907533	3926242	NA	intergenic	18710	NA	NA	NA	NA	NA
novel_circ_000238	Chr01	+	3907722	3926242	NA	intergenic	18521	NA	NA	NA	NA	NA
novel_circ_000239	Chr01	+	3907958	3926668	NA	intergenic	18711	NA	NA	NA	NA	NA
novel_circ_000240	Chr01	+	3908401	3927094	NA	intergenic	18694	NA	NA	NA	NA	NA
novel_circ_000241	Chr01	+	3909626	3965226	NA	intergenic	55601	NA	NA	NA	NA	NA
novel_circ_000242	Chr01	+	4062488	4062599	Podel.01G053900.v2.1	exon	112	GO:0009508//plastid chromosome;GO:0009535//chloroplast thylakoid membrane;GO:0005829//cytosol;GO:0009941//chloroplast envelope;GO:0009534//chloroplast thylakoid;GO:0042644//chloroplast nucleoid;GO:0009507//chloroplast	GO:0046872//metal ion binding;GO:0003756//protein disulfide isomerase activity	GO:0006355//regulation of transcription, DNA-templated;GO:0009416//response to light stimulus;GO:0009408//response to heat;GO:0042793//plastid transcription;GO:0009658//chloroplast organization	K22519//protein disulfide-isomerase [EC:5.3.4.1]	XP_002297812.1//protein disulfide isomerase pTAC5, chloroplastic [Populus trichocarpa] >PNT52760.1 hypothetical protein POPTR_001G049900 [Populus trichocarpa]
novel_circ_000243	Chr01	+	4613929	4614168	Podel.01G060800.v2.1	exon	240	GO:0005783//endoplasmic reticulum;GO:0005811//lipid droplet;GO:0005773//vacuole	NA	GO:0071456//cellular response to hypoxia;GO:0009555//pollen development;GO:0080186//developmental vegetative growth;GO:1902584//positive regulation of response to water deprivation;GO:0034389//lipid droplet organization;GO:0045927//positive regulation of growth	K17616//CTD small phosphatase-like protein 2 [EC:3.1.3.-]	XP_002297837.1//REF/SRPP-like protein At1g67360 [Populus trichocarpa] >ABK92674.1 unknown [Populus trichocarpa] >PNT52854.1 hypothetical protein POPTR_001G055300 [Populus trichocarpa] >PNT52855.1 hypothetical protein POPTR_001G055300 [Populus trichocarpa]
novel_circ_000244	Chr01	+	4713531	4713724	NA	intergenic	194	NA	NA	NA	NA	NA
novel_circ_000245	Chr01	+	4713729	4713841	NA	intergenic	113	NA	NA	NA	NA	NA
novel_circ_000246	Chr01	+	4714733	4714837	NA	intergenic	105	NA	NA	NA	NA	NA
novel_circ_000247	Chr01	+	5553698	5553822	NA	intergenic	125	NA	NA	NA	NA	NA
novel_circ_000248	Chr01	+	5700189	5700583	NA	intergenic	395	NA	NA	NA	NA	NA
novel_circ_000249	Chr01	+	5972385	5978925	NA	intergenic	6541	NA	NA	NA	NA	NA
novel_circ_000250	Chr01	+	6519618	6519762	NA	intergenic	145	NA	NA	NA	NA	NA
novel_circ_000251	Chr01	+	6744591	6744711	Podel.01G085400.v2.1	exon_intron	121	GO:0005634//nucleus;GO:0005730//nucleolus;GO:0046540//U4/U6 x U5 tri-snRNP complex	NA	GO:0010305//leaf vascular tissue pattern formation;GO:0045292//mRNA cis splicing, via spliceosome;GO:0048364//root development;GO:0010588//cotyledon vascular tissue pattern formation;GO:0009933//meristem structural organization;GO:0009908//flower development;GO:0000481//maturation of 5S rRNA;GO:0048528//post-embryonic root development;GO:0048367//shoot system development;GO:0048366//leaf developm…	K11984//U4/U6.U5 tri-snRNP-associated protein 1	XP_002297938.2//SART-1 family protein DOT2 isoform X1 [Populus trichocarpa] >PNT53375.1 hypothetical protein POPTR_001G082100 [Populus trichocarpa]
novel_circ_000252	Chr01	+	7275328	7275529	Podel.01G092300.v2.1	exon	202	NA	NA	NA	K10450//kelch-like protein 12;K15046//influenza virus NS1A-binding protein;K23573	XP_002297967.2//putative uncharacterized protein DDB_G0277255 [Populus trichocarpa] >PNT53497.1 hypothetical protein POPTR_001G088800 [Populus trichocarpa] >RQO84616.1 hypothetical protein POPTR_001G088800 [Populus trichocarpa]
novel_circ_000253	Chr01	+	7275381	7275609	Podel.01G092300.v2.1	exon	229	NA	NA	NA	K10450//kelch-like protein 12;K15046//influenza virus NS1A-binding protein;K23573	XP_002297967.2//putative uncharacterized protein DDB_G0277255 [Populus trichocarpa] >PNT53497.1 hypothetical protein POPTR_001G088800 [Populus trichocarpa] >RQO84616.1 hypothetical protein POPTR_001G088800 [Populus trichocarpa]
novel_circ_000254	Chr01	+	7275441	7275609	Podel.01G092300.v2.1	exon	169	NA	NA	NA	K10450//kelch-like protein 12;K15046//influenza virus NS1A-binding protein;K23573	XP_002297967.2//putative uncharacterized protein DDB_G0277255 [Populus trichocarpa] >PNT53497.1 hypothetical protein POPTR_001G088800 [Populus trichocarpa] >RQO84616.1 hypothetical protein POPTR_001G088800 [Populus trichocarpa]
novel_circ_000255	Chr01	+	7275501	7275609	Podel.01G092300.v2.1	exon	109	NA	NA	NA	K10450//kelch-like protein 12;K15046//influenza virus NS1A-binding protein;K23573	XP_002297967.2//putative uncharacterized protein DDB_G0277255 [Populus trichocarpa] >PNT53497.1 hypothetical protein POPTR_001G088800 [Populus trichocarpa] >RQO84616.1 hypothetical protein POPTR_001G088800 [Populus trichocarpa]
novel_circ_000256	Chr01	+	7276487	7276587	Podel.01G092300.v2.1	exon	101	NA	NA	NA	K10450//kelch-like protein 12;K15046//influenza virus NS1A-binding protein;K23573	XP_002297967.2//putative uncharacterized protein DDB_G0277255 [Populus trichocarpa] >PNT53497.1 hypothetical protein POPTR_001G088800 [Populus trichocarpa] >RQO84616.1 hypothetical protein POPTR_001G088800 [Populus trichocarpa]
novel_circ_000257	Chr01	+	7276487	7277033	Podel.01G092300.v2.1	exon	296	NA	NA	NA	K10450//kelch-like protein 12;K15046//influenza virus NS1A-binding protein;K23573	XP_002297967.2//putative uncharacterized protein DDB_G0277255 [Populus trichocarpa] >PNT53497.1 hypothetical protein POPTR_001G088800 [Populus trichocarpa] >RQO84616.1 hypothetical protein POPTR_001G088800 [Populus trichocarpa]
novel_circ_000258	Chr01	+	7750287	7750845	Podel.01G099200.v2.1	exon	173	GO:0005634//nucleus;GO:0009941//chloroplast envelope;GO:0009570//chloroplast stroma;GO:0009507//chloroplast	GO:0003743//translation initiation factor activity;GO:0005525//GTP binding;GO:0003924//GTPase activity	NA	K02519//translation initiation factor IF-2	XP_002297989.3//uncharacterized protein LOC7479278 [Populus trichocarpa]
novel_circ_000259	Chr01	+	7958638	7958738	NA	intergenic	101	NA	NA	NA	NA	NA
novel_circ_000260	Chr01	+	9323448	9323610	Podel.01G116400.v2.1	exon	163	GO:0009507//chloroplast	GO:0003746//translation elongation factor activity;GO:0005525//GTP binding;GO:0003924//GTPase activity	GO:0006414//translational elongation	K02358//elongation factor Tu	XP_011029181.1//PREDICTED: elongation factor Tu, chloroplastic-like [Populus euphratica]
novel_circ_000261	Chr01	+	9323608	9323748	Podel.01G116400.v2.1	exon	141	GO:0009507//chloroplast	GO:0003746//translation elongation factor activity;GO:0005525//GTP binding;GO:0003924//GTPase activity	GO:0006414//translational elongation	K02358//elongation factor Tu	XP_011029181.1//PREDICTED: elongation factor Tu, chloroplastic-like [Populus euphratica]
novel_circ_000262	Chr01	+	9450765	9452107	Podel.01G117600.v2.1	exon	487	GO:0016021//integral component of membrane	NA	GO:0055085//transmembrane transport	NA	PON57499.1//Major facilitator [Parasponia andersonii]
novel_circ_000263	Chr01	+	9450765	9457723	Podel.01G117600.v2.1	exon	953	GO:0016021//integral component of membrane	NA	GO:0055085//transmembrane transport	NA	PON57499.1//Major facilitator [Parasponia andersonii]
novel_circ_000264	Chr01	+	9454134	9454292	Podel.01G117600.v2.1	intron	159	GO:0016021//integral component of membrane	NA	GO:0055085//transmembrane transport	NA	PON57499.1//Major facilitator [Parasponia andersonii]
novel_circ_000265	Chr01	+	10290701	10291298	Podel.01G126600.v2.1	exon	310	NA	NA	NA	NA	XP_006368689.1//uncharacterized protein LOC18094390 [Populus trichocarpa] >XP_024457584.1 uncharacterized protein LOC18094390 [Populus trichocarpa] >XP_024457589.1 uncharacterized protein LOC18094390 [Populus trichocarpa] >XP_024457593.1 uncharacterized protein LOC18094390 [Populus trichocarpa] >XP_024457594.1 uncharacterized protein LOC18094390 [Populus trichocarpa] >XP_024457597.1 uncharacteriz…
novel_circ_000266	Chr01	+	12506502	12506652	NA	intergenic	151	NA	NA	NA	NA	NA
novel_circ_000267	Chr01	+	12660767	12660881	NA	intergenic	115	NA	NA	NA	NA	NA
novel_circ_000268	Chr01	+	13235946	13237116	Podel.01G160200.v2.1	exon	521	NA	NA	NA	K19525//vacuolar protein sorting-associated protein 13A/C	XP_024452392.1//uncharacterized protein LOC7475694 [Populus trichocarpa] >PNT54597.1 hypothetical protein POPTR_001G148800 [Populus trichocarpa]
novel_circ_000269	Chr01	+	13414009	13414151	Podel.01G162200.v2.1	exon	143	GO:0009507//chloroplast	GO:0003849//3-deoxy-7-phosphoheptulonate synthase activity	GO:0009423//chorismate biosynthetic process;GO:0009073//aromatic amino acid family biosynthetic process	K01626//3-deoxy-7-phosphoheptulonate synthase [EC:2.5.1.54]	XP_012070116.1//phospho-2-dehydro-3-deoxyheptonate aldolase 2, chloroplastic [Jatropha curcas] >KDP39972.1 hypothetical protein JCGZ_03503 [Jatropha curcas]
novel_circ_000270	Chr01	+	13414009	13414945	Podel.01G162200.v2.1	exon	555	GO:0009507//chloroplast	GO:0003849//3-deoxy-7-phosphoheptulonate synthase activity	GO:0009423//chorismate biosynthetic process;GO:0009073//aromatic amino acid family biosynthetic process	K01626//3-deoxy-7-phosphoheptulonate synthase [EC:2.5.1.54]	XP_012070116.1//phospho-2-dehydro-3-deoxyheptonate aldolase 2, chloroplastic [Jatropha curcas] >KDP39972.1 hypothetical protein JCGZ_03503 [Jatropha curcas]
novel_circ_000271	Chr01	+	13607487	13607648	NA	intergenic	162	NA	NA	NA	NA	NA
novel_circ_000272	Chr01	+	13714241	13715194	Podel.01G165100.v2.1	exon	357	GO:0005829//cytosol;GO:0005739//mitochondrion	GO:0008233//peptidase activity;GO:0004490//methylglutaconyl-CoA hydratase activity;GO:0004300//enoyl-CoA hydratase activity	GO:0006635//fatty acid beta-oxidation;GO:0009083//branched-chain amino acid catabolic process	K05607//methylglutaconyl-CoA hydratase [EC:4.2.1.18]	XP_024459137.1//probable enoyl-CoA hydratase 2, mitochondrial isoform X1 [Populus trichocarpa] >PNT54686.1 hypothetical protein POPTR_001G153300 [Populus trichocarpa]
novel_circ_000273	Chr01	+	13869792	13871084	Podel.01G166700.v2.1	exon	713	GO:0005634//nucleus;GO:0005737//cytoplasm	GO:0046872//metal ion binding;GO:0004842//ubiquitin-protein transferase activity	GO:0045892//negative regulation of transcription, DNA-templated;GO:0009409//response to cold;GO:0016567//protein ubiquitination;GO:0010228//vegetative to reproductive phase transition of meristem	K16278//E3 ubiquitin-protein ligase HOS1 [EC:2.3.2.27]	XP_024445010.1//E3 ubiquitin-protein ligase HOS1 [Populus trichocarpa] >PNT54724.2 hypothetical protein POPTR_001G155200 [Populus trichocarpa]
novel_circ_000274	Chr01	+	13870040	13871084	Podel.01G166700.v2.1	exon	578	GO:0005634//nucleus;GO:0005737//cytoplasm	GO:0046872//metal ion binding;GO:0004842//ubiquitin-protein transferase activity	GO:0045892//negative regulation of transcription, DNA-templated;GO:0009409//response to cold;GO:0016567//protein ubiquitination;GO:0010228//vegetative to reproductive phase transition of meristem	K16278//E3 ubiquitin-protein ligase HOS1 [EC:2.3.2.27]	XP_024445010.1//E3 ubiquitin-protein ligase HOS1 [Populus trichocarpa] >PNT54724.2 hypothetical protein POPTR_001G155200 [Populus trichocarpa]
novel_circ_000275	Chr01	+	13903846	13904690	NA	intergenic	845	NA	NA	NA	NA	NA
novel_circ_000276	Chr01	+	13964696	13968378	Podel.01G167500.v2.1	exon	1733	GO:0005634//nucleus	GO:0061630//ubiquitin protein ligase activity;GO:0008270//zinc ion binding;GO:0003676//nucleic acid binding	GO:0006397//mRNA processing	K10624//E3 ubiquitin-protein ligase RBBP6 [EC:2.3.2.27]	XP_006369000.2//E3 ubiquitin ligase PQT3-like [Populus trichocarpa] >PNT54742.1 hypothetical protein POPTR_001G156000 [Populus trichocarpa]
novel_circ_000277	Chr01	+	13976123	13977477	Podel.01G167600.v2.1	exon	365	GO:0005840//ribosome	GO:0003735//structural constituent of ribosome	GO:0006412//translation	K02877//large subunit ribosomal protein L15e	XP_006369001.1//60S ribosomal protein L15 [Populus trichocarpa] >XP_011001458.1 PREDICTED: 60S ribosomal protein L15-like [Populus euphratica] >ABK93954.1 unknown [Populus trichocarpa] >PNT54744.1 hypothetical protein POPTR_001G156100 [Populus trichocarpa]
novel_circ_000278	Chr01	+	14147450	14147582	Podel.01G169300.v2.1	exon	133	GO:0070971//endoplasmic reticulum exit site;GO:0012507//ER to Golgi transport vesicle membrane;GO:0000139//Golgi membrane	NA	GO:0048208//COPII vesicle coating;GO:0007030//Golgi organization;GO:0015031//protein transport;GO:0070973//protein localization to endoplasmic reticulum exit site;GO:0070863//positive regulation of protein exit from endoplasmic reticulum;GO:0007029//endoplasmic reticulum organization	K20353//COPII coat assembly protein SEC16	XP_024449761.1//protein transport protein SEC16B homolog isoform X1 [Populus trichocarpa] >PNT54785.1 hypothetical protein POPTR_001G157800 [Populus trichocarpa]
novel_circ_000279	Chr01	+	15082986	15083723	Podel.01G178700.v2.1	exon	571	GO:0009534//chloroplast thylakoid;GO:0009570//chloroplast stroma	GO:0046872//metal ion binding;GO:0016165//linoleate 13S-lipoxygenase activity	GO:0031408//oxylipin biosynthetic process	K00454//lipoxygenase [EC:1.13.11.12]	XP_002304125.1//linoleate 13S-lipoxygenase 3-1, chloroplastic [Populus trichocarpa] >PNT44032.1 hypothetical protein POPTR_003G067600 [Populus trichocarpa]
novel_circ_000280	Chr01	+	17403483	17403583	Podel.01G197800.v2.1	exon	101	GO:0030136//clathrin-coated vesicle;GO:0005802//trans-Golgi network	GO:0030276//clathrin binding	GO:0006886//intracellular protein transport;GO:0035652//clathrin-coated vesicle cargo loading	K00784//ribonuclease Z [EC:3.1.26.11]	XP_024462025.1//VHS domain-containing protein At3g16270 isoform X2 [Populus trichocarpa] >PNT55344.2 hypothetical protein POPTR_001G187000 [Populus trichocarpa]
novel_circ_000281	Chr01	+	21344106	21348086	Podel.01G216000.v2.1	exon	987	GO:0016021//integral component of membrane;GO:0009536//plastid;GO:0009941//chloroplast envelope;GO:0005886//plasma membrane;GO:0009570//chloroplast stroma;GO:0031969//chloroplast membrane;GO:0009507//chloroplast	GO:0005524//ATP binding;GO:0043682//copper transmembrane transporter activity, phosphorylative mechanism;GO:0005375//copper ion transmembrane transporter activity;GO:0016531//copper chaperone activity	GO:0035434//copper ion transmembrane transport;GO:0055070//copper ion homeostasis;GO:0009767//photosynthetic electron transport chain	K17686//Cu+-exporting ATPase [EC:3.6.3.54]	XP_021668504.1//copper-transporting ATPase PAA1, chloroplastic isoform X3 [Hevea brasiliensis] >XP_021668509.1 copper-transporting ATPase PAA1, chloroplastic isoform X4 [Hevea brasiliensis]
novel_circ_000282	Chr01	+	21416954	21417062	NA	intergenic	109	NA	NA	NA	NA	NA
novel_circ_000283	Chr01	+	21418531	21420044	Podel.01G216400.v2.1	exon	1045	GO:0005634//nucleus	GO:0070063//RNA polymerase binding;GO:0003712//transcription coregulator activity	GO:0006355//regulation of transcription, DNA-templated;GO:0009649//entrainment of circadian clock;GO:0006354//DNA-templated transcription, elongation;GO:0032922//circadian regulation of gene expression	NA	XP_024466609.1//protein LNK1 [Populus trichocarpa] >XP_024466617.1 protein LNK1 [Populus trichocarpa] >PNT55682.1 hypothetical protein POPTR_001G205800 [Populus trichocarpa] >PNT55688.1 hypothetical protein POPTR_001G205800 [Populus trichocarpa]
novel_circ_000284	Chr01	+	21449487	21453811	Podel.01G216700.v2.1	exon	593	GO:0005783//endoplasmic reticulum;GO:0005623;GO:0016021//integral component of membrane	GO:0003756//protein disulfide isomerase activity	GO:0006890//retrograde vesicle-mediated transport, Golgi to endoplasmic reticulum;GO:0006888//endoplasmic reticulum to Golgi vesicle-mediated transport;GO:0045454//cell redox homeostasis	K20367//endoplasmic reticulum-Golgi intermediate compartment protein 3	XP_024453653.1//endoplasmic reticulum-Golgi intermediate compartment protein 3 isoform X1 [Populus trichocarpa] >PNT43250.1 hypothetical protein POPTR_003G023500 [Populus trichocarpa]
novel_circ_000285	Chr01	+	21617281	21617514	NA	intergenic	234	NA	NA	NA	NA	NA
novel_circ_000286	Chr01	+	21974021	21975916	Podel.01G220600.v2.1	exon	303	NA	NA	NA	NA	XP_024459874.1//uncharacterized protein LOC7486681 isoform X1 [Populus trichocarpa] >PNT55776.1 hypothetical protein POPTR_001G210200 [Populus trichocarpa]
novel_circ_000287	Chr01	+	22070655	22149509	NA	intergenic	78855	NA	NA	NA	NA	NA
novel_circ_000288	Chr01	+	22183196	22183302	Podel.01G222600.v2.1	exon	107	GO:0009507//chloroplast	NA	GO:1900865//chloroplast RNA modification;GO:0009658//chloroplast organization	NA	XP_024452117.1//pentatricopeptide repeat-containing protein At1g10910, chloroplastic isoform X1 [Populus trichocarpa] >XP_024452118.1 pentatricopeptide repeat-containing protein At1g10910, chloroplastic isoform X1 [Populus trichocarpa] >PNT43161.2 hypothetical protein POPTR_003G019000 [Populus trichocarpa] >RQO87626.1 hypothetical protein POPTR_003G019000 [Populus trichocarpa]
novel_circ_000289	Chr01	+	22471413	22471889	Podel.01G224700.v2.1	exon	285	NA	NA	NA	K01285//lysosomal Pro-X carboxypeptidase [EC:3.4.16.2]	XP_024453624.1//lysosomal Pro-X carboxypeptidase [Populus trichocarpa] >RQO85162.1 hypothetical protein POPTR_001G213200 [Populus trichocarpa]
novel_circ_000290	Chr01	+	22623319	22623571	NA	intergenic	253	NA	NA	NA	NA	NA
novel_circ_000291	Chr01	+	22698430	22698678	Podel.01G226100.v2.1	exon	249	GO:0005634//nucleus;GO:0005874//microtubule;GO:0005737//cytoplasm	GO:0005516//calmodulin binding;GO:0008017//microtubule binding	NA	K14411//RNA-binding protein Musashi	XP_011044601.1//PREDICTED: protein IQ-DOMAIN 1-like isoform X1 [Populus euphratica] >XP_011044603.1 PREDICTED: protein IQ-DOMAIN 1-like isoform X1 [Populus euphratica] >XP_011044604.1 PREDICTED: protein IQ-DOMAIN 1-like isoform X1 [Populus euphratica] >XP_011044605.1 PREDICTED: protein IQ-DOMAIN 1-like isoform X1 [Populus euphratica]
novel_circ_000292	Chr01	+	23335742	23335844	NA	intergenic	103	NA	NA	NA	NA	NA
novel_circ_000293	Chr01	+	25331164	25331310	NA	intergenic	147	NA	NA	NA	NA	NA
novel_circ_000294	Chr01	+	25354691	25354905	NA	intergenic	215	NA	NA	NA	NA	NA
novel_circ_000295	Chr01	+	25354816	25354934	NA	intergenic	119	NA	NA	NA	NA	NA
novel_circ_000296	Chr01	+	26007935	26008038	Podel.01G250800.v2.1	exon	104	GO:0010370//perinucleolar chromocenter;GO:0005634//nucleus;GO:0005720//nuclear heterochromatin	GO:0043621//protein self-association;GO:0008327//methyl-CpG binding;GO:0019899//enzyme binding	NA	NA	XP_002299872.1//methyl-CpG-binding domain-containing protein 5 [Populus trichocarpa] >ABK93437.1 unknown [Populus trichocarpa] >PNT56322.1 hypothetical protein POPTR_001G240100 [Populus trichocarpa]
novel_circ_000297	Chr01	+	26631562	26702237	NA	intergenic	70676	NA	NA	NA	NA	NA
novel_circ_000298	Chr01	+	26726268	26726862	Podel.01G259500.v2.1	exon	357	GO:0005634//nucleus;GO:0005681//spliceosomal complex;GO:0005829//cytosol;GO:0016607//nuclear speck;GO:0005737//cytoplasm	GO:0003723//RNA binding;GO:0003729//mRNA binding	GO:0000398//mRNA splicing, via spliceosome;GO:0000381//regulation of alternative mRNA splicing, via spliceosome;GO:0008380//RNA splicing;GO:0045292//mRNA cis splicing, via spliceosome	K12897//transformer-2 protein	XP_024452999.1//serine/arginine-rich splicing factor SR45a isoform X3 [Populus trichocarpa] >PNT56471.1 hypothetical protein POPTR_001G248100 [Populus trichocarpa]
novel_circ_000299	Chr01	+	26727838	26727970	Podel.01G259500.v2.1	exon	133	GO:0005634//nucleus;GO:0005681//spliceosomal complex;GO:0005829//cytosol;GO:0016607//nuclear speck;GO:0005737//cytoplasm	GO:0003723//RNA binding;GO:0003729//mRNA binding	GO:0000398//mRNA splicing, via spliceosome;GO:0000381//regulation of alternative mRNA splicing, via spliceosome;GO:0008380//RNA splicing;GO:0045292//mRNA cis splicing, via spliceosome	K12897//transformer-2 protein	XP_024452999.1//serine/arginine-rich splicing factor SR45a isoform X3 [Populus trichocarpa] >PNT56471.1 hypothetical protein POPTR_001G248100 [Populus trichocarpa]
novel_circ_000300	Chr01	+	26728142	26728286	NA	intergenic	145	NA	NA	NA	NA	NA
novel_circ_000301	Chr01	+	27511531	27511850	Podel.01G268900.v2.1	exon	236	NA	NA	NA	NA	XP_011024228.1//PREDICTED: hippocampus abundant transcript-like protein 1 isoform X1 [Populus euphratica]
novel_circ_000302	Chr01	+	27653019	27654738	Podel.01G271000.v2.1	exon	159	GO:0016021//integral component of membrane;GO:0005886//plasma membrane	GO:0005524//ATP binding;GO:0042626//ATPase-coupled transmembrane transporter activity;GO:0016887//ATPase activity	GO:0055085//transmembrane transport;GO:0080167//response to karrikin	K05681//ATP-binding cassette, subfamily G (WHITE), member 2	XP_011032054.1//PREDICTED: ABC transporter G family member 15-like [Populus euphratica]
novel_circ_000303	Chr01	+	27682199	27685795	Podel.01G271400.v2.1	exon	486	NA	GO:0003951//NAD+ kinase activity;GO:0005524//ATP binding;GO:0042736//NADH kinase activity	GO:0006741//NADP biosynthetic process;GO:0019674//NAD metabolic process	K00858//NAD+ kinase [EC:2.7.1.23]	XP_002298393.3//NAD(H) kinase 1 isoform X1 [Populus trichocarpa]
novel_circ_000304	Chr01	+	28681050	28681824	Podel.01G278900.v2.1	exon	108	GO:0005634//nucleus;GO:0009535//chloroplast thylakoid membrane;GO:0015934//large ribosomal subunit;GO:0005829//cytosol;GO:0009941//chloroplast envelope;GO:0009570//chloroplast stroma;GO:0009507//chloroplast	GO:0003735//structural constituent of ribosome;GO:0019843//rRNA binding	GO:0006412//translation	K02863//large subunit ribosomal protein L1	ABK96759.1//unknown [Populus trichocarpa x Populus deltoides]
novel_circ_000305	Chr01	+	28840071	28840179	Podel.01G280700.v2.1	exon	109	GO:0005737//cytoplasm	GO:0051117//ATPase binding	GO:0035265//organ growth;GO:0032984//protein-containing complex disassembly	K15627//tether containing UBX domain for GLUT4	XP_024441565.1//plant UBX domain-containing protein 1 isoform X1 [Populus trichocarpa] >PNT56791.1 hypothetical protein POPTR_001G264500 [Populus trichocarpa]
novel_circ_000306	Chr01	+	28894755	28928790	NA	intergenic	34036	NA	NA	NA	NA	NA
novel_circ_000307	Chr01	+	28898331	28914822	NA	intergenic	16492	NA	NA	NA	NA	NA
novel_circ_000308	Chr01	+	28900002	28916680	NA	intergenic	16679	NA	NA	NA	NA	NA
novel_circ_000309	Chr01	+	28912194	28929883	NA	intergenic	17690	NA	NA	NA	NA	NA
novel_circ_000310	Chr01	+	29927386	29927497	Podel.01G291900.v2.1	exon	112	GO:0005802//trans-Golgi network;GO:0005769//early endosome	GO:0046872//metal ion binding;GO:0004674//protein serine/threonine kinase activity;GO:0005524//ATP binding;GO:0004672//protein kinase activity;GO:0043621//protein self-association;GO:0004842//ubiquitin-protein transferase activity	GO:0016197//endosomal transport;GO:0009738//abscisic acid-activated signaling pathway;GO:0016567//protein ubiquitination;GO:0032940//secretion by cell;GO:0045324//late endosome to vacuole transport;GO:0009737//response to abscisic acid;GO:0006952//defense response;GO:0048589//developmental growth;GO:0009788//negative regulation of abscisic acid-activated signaling pathway	K16279//E3 ubiquitin-protein ligase KEG [EC:2.7.11.1 2.3.2.27]	GAV62128.1//Pkinase domain-containing protein/Ank_2 domain-containing protein/Ank_3 domain-containing protein/zf-RING_2 domain-containing protein [Cephalotus follicularis]
novel_circ_000311	Chr01	+	30375533	30376166	Podel.01G296600.v2.1	exon	357	GO:0005829//cytosol;GO:0005886//plasma membrane	GO:2001070//starch binding;GO:0004331//fructose-2,6-bisphosphate 2-phosphatase activity;GO:0005524//ATP binding;GO:0003873//6-phosphofructo-2-kinase activity	GO:0043609//regulation of carbon utilization;GO:0006003//fructose 2,6-bisphosphate metabolic process;GO:0006002//fructose 6-phosphate metabolic process;GO:0006000//fructose metabolic process	K01103//6-phosphofructo-2-kinase / fructose-2,6-biphosphatase 3 [EC:2.7.1.105 3.1.3.46]	XP_002298489.1//6-phosphofructo-2-kinase/fructose-2,6-bisphosphatase isoform X1 [Populus trichocarpa] >PNT57068.1 hypothetical protein POPTR_001G279100 [Populus trichocarpa]
novel_circ_000312	Chr01	+	30481526	30481647	Podel.01G297700.v2.1	exon	122	NA	NA	GO:0009873//ethylene-activated signaling pathway;GO:0016567//protein ubiquitination	NA	XP_011003679.1//PREDICTED: ethylene-overproduction protein 1-like [Populus euphratica]
novel_circ_000313	Chr01	+	31148024	31148278	Podel.01G303200.v2.1	exon	255	GO:0005737//cytoplasm	GO:0005524//ATP binding;GO:0051082//unfolded protein binding	GO:0006457//protein folding	K04079//molecular chaperone HtpG	XP_002300303.1//heat shock protein 81-1 isoform X1 [Populus trichocarpa] >PNT57194.1 hypothetical protein POPTR_001G286700 [Populus trichocarpa]
novel_circ_000314	Chr01	+	31148165	31148278	Podel.01G303200.v2.1	exon	114	GO:0005737//cytoplasm	GO:0005524//ATP binding;GO:0051082//unfolded protein binding	GO:0006457//protein folding	K04079//molecular chaperone HtpG	XP_002300303.1//heat shock protein 81-1 isoform X1 [Populus trichocarpa] >PNT57194.1 hypothetical protein POPTR_001G286700 [Populus trichocarpa]
novel_circ_000315	Chr01	+	31685579	31686119	Podel.01G307900.v2.1	exon	318	GO:0031931//TORC1 complex;GO:0005634//nucleus;GO:0031932//TORC2 complex;GO:0005829//cytosol;GO:0000790//nuclear chromatin;GO:0005737//cytoplasm	GO:0004674//protein serine/threonine kinase activity;GO:0005524//ATP binding;GO:0004672//protein kinase activity;GO:0044877//protein-containing complex binding	GO:0038202//TORC1 signaling;GO:0071851//mitotic G1 cell cycle arrest in response to nitrogen starvation;GO:0010972//negative regulation of G2/M transition of mitotic cell cycle;GO:0031142//induction of conjugation upon nitrogen starvation;GO:0031670//cellular response to nutrient;GO:0042149//cellular response to glucose starvation;GO:0038203//TORC2 signaling;GO:0071470//cellular response to osmot…	K07203//serine/threonine-protein kinase mTOR [EC:2.7.11.1]	XP_024464464.1//serine/threonine-protein kinase TOR isoform X2 [Populus trichocarpa] >PNT20328.1 hypothetical protein POPTR_009G084500 [Populus trichocarpa]
novel_circ_000316	Chr01	+	31998276	31998769	NA	intergenic	494	NA	NA	NA	NA	NA
novel_circ_000317	Chr01	+	32175357	32175575	Podel.01G311900.v2.1	exon	219	NA	NA	NA	NA	XP_024440312.1//uncharacterized protein LOC7470751 isoform X1 [Populus trichocarpa] >XP_024440319.1 uncharacterized protein LOC7470751 isoform X1 [Populus trichocarpa] >PNT57323.1 hypothetical protein POPTR_001G292800 [Populus trichocarpa] >PNT57324.1 hypothetical protein POPTR_001G292800 [Populus trichocarpa]
novel_circ_000318	Chr01	+	32921525	32928293	NA	intergenic	6769	NA	NA	NA	NA	NA
novel_circ_000319	Chr01	+	32969792	32969975	NA	intergenic	184	NA	NA	NA	NA	NA
novel_circ_000320	Chr01	+	33078722	33078825	NA	intergenic	104	NA	NA	NA	NA	NA
novel_circ_000321	Chr01	+	33234024	33234676	Podel.01G324500.v2.1	exon_intron	270	GO:0005634//nucleus;GO:0005886//plasma membrane	NA	GO:0043434//response to peptide hormone;GO:0006109//regulation of carbohydrate metabolic process;GO:0045927//positive regulation of growth	K04733//interleukin-1 receptor-associated kinase 4 [EC:2.7.11.1];K12812//ATP-dependent RNA helicase UAP56/SUB2 [EC:3.6.4.13];K19307//25S rRNA (uracil2634-N3)-methyltransferase [EC:2.1.1.313]	XP_002300218.2//uncharacterized protein LOC7492042 isoform X1 [Populus trichocarpa]
novel_circ_000322	Chr01	+	34287496	34287699	Podel.01G331800.v2.1	exon	204	GO:0005634//nucleus;GO:0009897//external side of plasma membrane;GO:0016021//integral component of membrane;GO:0005886//plasma membrane	GO:0015245//fatty acid transmembrane transporter activity;GO:0005524//ATP binding;GO:0042626//ATPase-coupled transmembrane transporter activity;GO:0042803//protein homodimerization activity;GO:0016887//ATPase activity	GO:0009611//response to wounding;GO:0080051//cutin transport;GO:0055085//transmembrane transport;GO:0015908//fatty acid transport;GO:0009651//response to salt stress;GO:0010222//stem vascular tissue pattern formation;GO:0010588//cotyledon vascular tissue pattern formation;GO:0009737//response to abscisic acid	K05681//ATP-binding cassette, subfamily G (WHITE), member 2	XP_002300189.2//ABC transporter G family member 11 [Populus trichocarpa] >PNT57628.1 hypothetical protein POPTR_001G311300 [Populus trichocarpa]
novel_circ_000323	Chr01	+	34288206	34288310	Podel.01G331800.v2.1	exon	105	GO:0005634//nucleus;GO:0009897//external side of plasma membrane;GO:0016021//integral component of membrane;GO:0005886//plasma membrane	GO:0015245//fatty acid transmembrane transporter activity;GO:0005524//ATP binding;GO:0042626//ATPase-coupled transmembrane transporter activity;GO:0042803//protein homodimerization activity;GO:0016887//ATPase activity	GO:0009611//response to wounding;GO:0080051//cutin transport;GO:0055085//transmembrane transport;GO:0015908//fatty acid transport;GO:0009651//response to salt stress;GO:0010222//stem vascular tissue pattern formation;GO:0010588//cotyledon vascular tissue pattern formation;GO:0009737//response to abscisic acid	K05681//ATP-binding cassette, subfamily G (WHITE), member 2	XP_002300189.2//ABC transporter G family member 11 [Populus trichocarpa] >PNT57628.1 hypothetical protein POPTR_001G311300 [Populus trichocarpa]
novel_circ_000324	Chr01	+	34855543	34856679	Podel.01G337900.v2.1	exon	958	GO:0005634//nucleus;GO:0005681//spliceosomal complex;GO:0005829//cytosol;GO:0016607//nuclear speck;GO:0005737//cytoplasm	GO:0003723//RNA binding;GO:0003729//mRNA binding	GO:0000398//mRNA splicing, via spliceosome;GO:0000381//regulation of alternative mRNA splicing, via spliceosome;GO:0008380//RNA splicing;GO:0045292//mRNA cis splicing, via spliceosome	K13165//splicing factor, arginine/serine-rich 12	XP_024464028.1//serine/arginine repetitive matrix protein 5 [Populus trichocarpa] >PNT57748.1 hypothetical protein POPTR_001G319000 [Populus trichocarpa]
novel_circ_000325	Chr01	+	34933103	34937125	NA	intergenic	4023	NA	NA	NA	NA	NA
novel_circ_000326	Chr01	+	34933453	34937321	NA	intergenic	3869	NA	NA	NA	NA	NA
novel_circ_000327	Chr01	+	35154307	35154415	Podel.01G341200.v2.1	exon	109	GO:0005774//vacuolar membrane;GO:0005618//cell wall;GO:0005739//mitochondrion;GO:0031305//integral component of mitochondrial inner membrane	GO:0005315//inorganic phosphate transmembrane transporter activity	GO:0009651//response to salt stress;GO:0035435//phosphate ion transmembrane transport	K15102//solute carrier family 25 (mitochondrial phosphate transporter), member 3	XP_002300143.3//mitochondrial phosphate carrier protein 3, mitochondrial [Populus trichocarpa] >PNT57801.1 hypothetical protein POPTR_001G322300 [Populus trichocarpa]
novel_circ_000328	Chr01	+	35381038	35385051	NA	intergenic	4014	NA	NA	NA	NA	NA
novel_circ_000329	Chr01	+	35599123	35634278	NA	intergenic	35156	NA	NA	NA	NA	NA
novel_circ_000330	Chr01	+	35601547	35636837	NA	intergenic	35291	NA	NA	NA	NA	NA
novel_circ_000331	Chr01	+	35603760	35638165	NA	intergenic	34406	NA	NA	NA	NA	NA
novel_circ_000332	Chr01	+	35604010	35638976	NA	intergenic	34967	NA	NA	NA	NA	NA
novel_circ_000333	Chr01	+	36074061	36074210	NA	intergenic	150	NA	NA	NA	NA	NA
novel_circ_000334	Chr01	+	36074106	36074235	NA	intergenic	130	NA	NA	NA	NA	NA
novel_circ_000335	Chr01	+	36677257	36691780	NA	intergenic	14524	NA	NA	NA	NA	NA
novel_circ_000336	Chr01	+	36678645	36692740	NA	intergenic	14096	NA	NA	NA	NA	NA
novel_circ_000337	Chr01	+	36762880	36763052	Podel.01G358100.v2.1	intron	173	NA	NA	NA	K05294//glycosylphosphatidylinositol deacylase [EC:3.-.-.-]	XP_021687994.1//GPI inositol-deacylase isoform X1 [Hevea brasiliensis]
novel_circ_000338	Chr01	+	37371170	37408907	NA	intergenic	37738	NA	NA	NA	NA	NA
novel_circ_000339	Chr01	+	38190628	38190751	NA	intergenic	124	NA	NA	NA	NA	NA
novel_circ_000340	Chr01	+	38360108	38360218	NA	intergenic	111	NA	NA	NA	NA	NA
novel_circ_000341	Chr01	+	38360108	38360293	NA	intergenic	186	NA	NA	NA	NA	NA
novel_circ_000342	Chr01	+	38683958	38684124	Podel.01G371400.v2.1	exon	167	GO:0031977//thylakoid lumen;GO:0005634//nucleus;GO:0009535//chloroplast thylakoid membrane;GO:0005829//cytosol;GO:0009579//thylakoid;GO:0009534//chloroplast thylakoid;GO:0009507//chloroplast	GO:0004252//serine-type endopeptidase activity;GO:0042802//identical protein binding;GO:0008236//serine-type peptidase activity	GO:0010206//photosystem II repair;GO:0030163//protein catabolic process	K08669//HtrA serine peptidase 2 [EC:3.4.21.108]	XP_002300036.2//protease Do-like 1, chloroplastic [Populus trichocarpa] >ABK96055.1 unknown [Populus trichocarpa] >PNT58322.1 hypothetical protein POPTR_001G348800 [Populus trichocarpa]
novel_circ_000343	Chr01	+	38708822	38711208	NA	intergenic	2387	NA	NA	NA	NA	NA
novel_circ_000344	Chr01	+	38710008	38711208	NA	intergenic	1201	NA	NA	NA	NA	NA
novel_circ_000345	Chr01	+	38711067	38711208	NA	intergenic	142	NA	NA	NA	NA	NA
novel_circ_000346	Chr01	+	38711081	38711208	NA	intergenic	128	NA	NA	NA	NA	NA
novel_circ_000347	Chr01	+	38823510	38823611	Podel.01G372400.v2.1	exon	102	NA	NA	NA	NA	XP_002300031.1//uncharacterized protein LOC7496823 isoform X1 [Populus trichocarpa] >XP_024459159.1 uncharacterized protein LOC7496823 isoform X1 [Populus trichocarpa] >PNT58362.1 hypothetical protein POPTR_001G349800 [Populus trichocarpa]
novel_circ_000348	Chr01	+	38823510	38823796	Podel.01G372400.v2.1	exon	207	NA	NA	NA	NA	XP_002300031.1//uncharacterized protein LOC7496823 isoform X1 [Populus trichocarpa] >XP_024459159.1 uncharacterized protein LOC7496823 isoform X1 [Populus trichocarpa] >PNT58362.1 hypothetical protein POPTR_001G349800 [Populus trichocarpa]
novel_circ_000349	Chr01	+	38965075	38968681	Podel.01G373700.v2.1	exon	1387	GO:0009532//plastid stroma;GO:0009570//chloroplast stroma;GO:0009507//chloroplast	GO:0003723//RNA binding	GO:0006397//mRNA processing;GO:0000373//Group II intron splicing;GO:0000372//Group I intron splicing	NA	XP_011047274.1//PREDICTED: chloroplastic group IIA intron splicing facilitator CRS1, chloroplastic [Populus euphratica]
novel_circ_000350	Chr01	+	39200486	39201000	Podel.01G374800.v2.1	exon	287	GO:0031965//nuclear membrane;GO:0043541//UDP-N-acetylglucosamine transferase complex;GO:0016021//integral component of membrane	NA	GO:0006488//dolichol-linked oligosaccharide biosynthetic process	K07441//beta-1,4-N-acetylglucosaminyltransferase [EC:2.4.1.141]	XP_011007510.1//PREDICTED: UDP-N-acetylglucosamine transferase subunit ALG14 homolog isoform X1 [Populus euphratica]
novel_circ_000351	Chr01	+	39201078	39201775	NA	intergenic	698	NA	NA	NA	NA	NA
novel_circ_000352	Chr01	+	39445830	39446084	NA	intergenic	255	NA	NA	NA	NA	NA
novel_circ_000353	Chr01	+	39455458	39455559	Podel.01G376900.v2.1	exon	102	NA	NA	NA	K02912//large subunit ribosomal protein L32e	XP_006369873.2//uncharacterized protein LOC18095282 [Populus trichocarpa]
novel_circ_000354	Chr01	+	39458871	39461239	Podel.01G376900.v2.1	exon	798	NA	NA	NA	K02912//large subunit ribosomal protein L32e	XP_006369873.2//uncharacterized protein LOC18095282 [Populus trichocarpa]
novel_circ_000355	Chr01	+	39639640	39639833	Podel.01G378700.v2.1	exon	194	GO:0005634//nucleus;GO:0005737//cytoplasm	GO:0010474//glucose-1-phosphate guanylyltransferase (GDP) activity;GO:0005085//guanyl-nucleotide exchange factor activity;GO:0010473//GDP-galactose:myoinositol-1-phosphate guanylyltransferase activity;GO:0010471//GDP-galactose:mannose-1-phosphate guanylyltransferase activity;GO:0008928//mannose-1-phosphate guanylyltransferase (GDP) activity;GO:0080048//GDP-D-glucose phosphorylase activity;GO:0016…	GO:0006006//glucose metabolic process;GO:0019853//L-ascorbic acid biosynthetic process;GO:0009753//response to jasmonic acid;GO:0042742//defense response to bacterium;GO:0009408//response to heat;GO:0052544//defense response by callose deposition in cell wall	K14190//GDP-L-galactose phosphorylase [EC:2.7.7.69]	ABK96203.1//unknown [Populus trichocarpa]
novel_circ_000356	Chr01	+	39639713	39639833	Podel.01G378700.v2.1	exon	121	GO:0005634//nucleus;GO:0005737//cytoplasm	GO:0010474//glucose-1-phosphate guanylyltransferase (GDP) activity;GO:0005085//guanyl-nucleotide exchange factor activity;GO:0010473//GDP-galactose:myoinositol-1-phosphate guanylyltransferase activity;GO:0010471//GDP-galactose:mannose-1-phosphate guanylyltransferase activity;GO:0008928//mannose-1-phosphate guanylyltransferase (GDP) activity;GO:0080048//GDP-D-glucose phosphorylase activity;GO:0016…	GO:0006006//glucose metabolic process;GO:0019853//L-ascorbic acid biosynthetic process;GO:0009753//response to jasmonic acid;GO:0042742//defense response to bacterium;GO:0009408//response to heat;GO:0052544//defense response by callose deposition in cell wall	K14190//GDP-L-galactose phosphorylase [EC:2.7.7.69]	ABK96203.1//unknown [Populus trichocarpa]
novel_circ_000357	Chr01	+	39779059	39783199	Podel.01G379700.v2.1	exon	743	NA	NA	NA	NA	XP_024449189.1//UPF0505 protein C16orf62 homolog isoform X1 [Populus trichocarpa] >PNT58506.2 hypothetical protein POPTR_001G356700 [Populus trichocarpa]
novel_circ_000358	Chr01	+	41956126	42023943	NA	intergenic	67818	NA	NA	NA	NA	NA
novel_circ_000359	Chr01	+	42225830	42225981	Podel.01G399400.v2.1	exon_intron	152	GO:0005829//cytosol;GO:0009536//plastid;GO:0005737//cytoplasm	GO:0046872//metal ion binding;GO:0004411//homogentisate 1,2-dioxygenase activity	GO:0006572//tyrosine catabolic process;GO:1902000//homogentisate catabolic process;GO:0006520//cellular amino acid metabolic process;GO:0006559//L-phenylalanine catabolic process	K00451//homogentisate 1,2-dioxygenase [EC:1.13.11.5]	XP_011016626.1//PREDICTED: homogentisate 1,2-dioxygenase-like [Populus euphratica]
novel_circ_000360	Chr01	+	42384803	42385114	Podel.01G400300.v2.1	exon	312	GO:0016020//membrane;GO:0009506//plasmodesma;GO:0005773//vacuole;GO:0005774//vacuolar membrane;GO:0005623;GO:0016021//integral component of membrane;GO:0005886//plasma membrane;GO:0000325//plant-type vacuole	GO:0015369//calcium:proton antiporter activity;GO:0005432//calcium:sodium antiporter activity;GO:0005509//calcium ion binding	GO:0070588//calcium ion transmembrane transport;GO:0071472//cellular response to salt stress;GO:0006874//cellular calcium ion homeostasis;GO:0055074//calcium ion homeostasis	NA	XP_024449678.1//sodium/calcium exchanger NCL [Populus trichocarpa] >PNT58857.1 hypothetical protein POPTR_001G375500 [Populus trichocarpa]
novel_circ_000361	Chr01	+	43049536	43050164	Podel.01G404400.v2.1	exon	260	GO:0005840//ribosome	NA	NA	K02882//large subunit ribosomal protein L18Ae	XP_002298923.1//60S ribosomal protein L18a-like protein [Populus trichocarpa] >ABK95219.1 unknown [Populus trichocarpa] >PNT58932.1 hypothetical protein POPTR_001G380200 [Populus trichocarpa]
novel_circ_000362	Chr01	+	43441606	43491898	NA	intergenic	50293	NA	NA	NA	NA	NA
novel_circ_000363	Chr01	+	43442096	43554909	NA	intergenic	112814	NA	NA	NA	NA	NA
novel_circ_000364	Chr01	+	43443434	43556237	NA	intergenic	112804	NA	NA	NA	NA	NA
novel_circ_000365	Chr01	+	43444031	43556797	NA	intergenic	112767	NA	NA	NA	NA	NA
novel_circ_000366	Chr01	+	43490918	43538269	NA	intergenic	47352	NA	NA	NA	NA	NA
novel_circ_000367	Chr01	+	43491136	43538412	NA	intergenic	47277	NA	NA	NA	NA	NA
novel_circ_000368	Chr01	+	43491827	43553709	NA	intergenic	61883	NA	NA	NA	NA	NA
novel_circ_000369	Chr01	+	43641943	43739434	NA	intergenic	97492	NA	NA	NA	NA	NA
novel_circ_000370	Chr01	+	43873859	43873969	NA	intergenic	111	NA	NA	NA	NA	NA
novel_circ_000371	Chr01	+	44293334	44293509	NA	intergenic	176	NA	NA	NA	NA	NA
novel_circ_000372	Chr01	+	44294774	44295505	NA	intergenic	732	NA	NA	NA	NA	NA
novel_circ_000373	Chr01	+	45396629	45402653	NA	intergenic	6025	NA	NA	NA	NA	NA
novel_circ_000374	Chr01	+	47031930	47032069	NA	intergenic	140	NA	NA	NA	NA	NA
novel_circ_000375	Chr01	+	47423815	47423953	NA	intergenic	139	NA	NA	NA	NA	NA
novel_circ_000376	Chr01	+	48194392	48194620	Podel.01G446400.v2.1	exon	229	GO:0005634//nucleus;GO:0005737//cytoplasm	NA	NA	K08770//ubiquitin C	XP_022034683.1//polyubiquitin-like [Helianthus annuus] >OTG28215.1 putative ubiquitin [Helianthus annuus]
novel_circ_000377	Chr01	+	48194469	48194925	Podel.01G446400.v2.1	exon	457	GO:0005634//nucleus;GO:0005737//cytoplasm	NA	NA	K08770//ubiquitin C	XP_022034683.1//polyubiquitin-like [Helianthus annuus] >OTG28215.1 putative ubiquitin [Helianthus annuus]
novel_circ_000378	Chr01	+	48194570	48194798	Podel.01G446400.v2.1	exon	229	GO:0005634//nucleus;GO:0005737//cytoplasm	NA	NA	K08770//ubiquitin C	XP_022034683.1//polyubiquitin-like [Helianthus annuus] >OTG28215.1 putative ubiquitin [Helianthus annuus]
novel_circ_000379	Chr01	+	48194848	48195076	Podel.01G446400.v2.1	exon	229	GO:0005634//nucleus;GO:0005737//cytoplasm	NA	NA	K08770//ubiquitin C	XP_022034683.1//polyubiquitin-like [Helianthus annuus] >OTG28215.1 putative ubiquitin [Helianthus annuus]
novel_circ_000380	Chr01	+	48194925	48195153	Podel.01G446400.v2.1	exon	229	GO:0005634//nucleus;GO:0005737//cytoplasm	NA	NA	K08770//ubiquitin C	XP_022034683.1//polyubiquitin-like [Helianthus annuus] >OTG28215.1 putative ubiquitin [Helianthus annuus]
novel_circ_000381	Chr01	+	48195026	48195254	Podel.01G446400.v2.1	exon	229	GO:0005634//nucleus;GO:0005737//cytoplasm	NA	NA	K08770//ubiquitin C	XP_022034683.1//polyubiquitin-like [Helianthus annuus] >OTG28215.1 putative ubiquitin [Helianthus annuus]
novel_circ_000382	Chr01	+	48213947	48215406	Podel.01G446800.v2.1	exon	462	GO:0005829//cytosol	NA	NA	K23344	XP_006370643.1//DDRGK domain-containing protein 1 [Populus trichocarpa] >ABK95090.1 unknown [Populus trichocarpa] >PNT59608.1 hypothetical protein POPTR_001G418900 [Populus trichocarpa]
novel_circ_000383	Chr01	+	48214020	48214425	Podel.01G446800.v2.1	exon	133	GO:0005829//cytosol	NA	NA	K23344	XP_006370643.1//DDRGK domain-containing protein 1 [Populus trichocarpa] >ABK95090.1 unknown [Populus trichocarpa] >PNT59608.1 hypothetical protein POPTR_001G418900 [Populus trichocarpa]
novel_circ_000384	Chr01	+	48761331	48785615	NA	intergenic	24285	NA	NA	NA	NA	NA
novel_circ_000385	Chr01	+	49098537	49100428	NA	intergenic	1892	NA	NA	NA	NA	NA
novel_circ_000386	Chr01	+	49474106	49485195	NA	intergenic	11090	NA	NA	NA	NA	NA
novel_circ_000387	Chr01	+	49693198	49695518	NA	intergenic	2321	NA	NA	NA	NA	NA
novel_circ_000388	Chr01	+	49921832	49942788	NA	intergenic	20957	NA	NA	NA	NA	NA
novel_circ_000389	Chr01	+	50082947	50197938	NA	intergenic	114992	NA	NA	NA	NA	NA
novel_circ_000390	Chr01	+	50089983	50278770	NA	intergenic	188788	NA	NA	NA	NA	NA
novel_circ_000391	Chr01	+	50280550	50304560	NA	intergenic	24011	NA	NA	NA	NA	NA
novel_circ_000392	Chr01	+	50440803	50440927	NA	intergenic	125	NA	NA	NA	NA	NA
novel_circ_000393	Chr01	+	50509226	50509382	Podel.01G466400.v2.1	exon	157	NA	NA	NA	K23573	XP_024439817.1//uncharacterized protein LOC7490704 [Populus trichocarpa] >PNT60031.1 hypothetical protein POPTR_001G448900 [Populus trichocarpa]
novel_circ_000394	Chr01	+	50601251	50608005	NA	intergenic	6755	NA	NA	NA	NA	NA
novel_circ_000395	Chr01	+	52021587	52029555	NA	intergenic	7969	NA	NA	NA	NA	NA
novel_circ_000396	Chr01	+	52261178	52261476	Podel.01G486100.v2.1	exon	299	GO:0005634//nucleus;GO:0048046//apoplast;GO:0005737//cytoplasm;GO:0048471//perinuclear region of cytoplasm;GO:0005774//vacuolar membrane;GO:0032991//protein-containing complex;GO:0009986//cell surface;GO:0005618//cell wall;GO:0005829//cytosol;GO:0005794//Golgi apparatus;GO:0009536//plastid;GO:0005886//plasma membrane;GO:0009570//chloroplast stroma	GO:0005524//ATP binding;GO:0051082//unfolded protein binding	GO:0006457//protein folding;GO:0050821//protein stabilization;GO:0034605//cellular response to heat	K04079//molecular chaperone HtpG	XP_002299048.1//heat shock cognate protein 80 [Populus trichocarpa] >PNT60319.1 hypothetical protein POPTR_001G466000 [Populus trichocarpa]
novel_circ_000397	Chr01	+	52261347	52261491	Podel.01G486100.v2.1	exon	145	GO:0005634//nucleus;GO:0048046//apoplast;GO:0005737//cytoplasm;GO:0048471//perinuclear region of cytoplasm;GO:0005774//vacuolar membrane;GO:0032991//protein-containing complex;GO:0009986//cell surface;GO:0005618//cell wall;GO:0005829//cytosol;GO:0005794//Golgi apparatus;GO:0009536//plastid;GO:0005886//plasma membrane;GO:0009570//chloroplast stroma	GO:0005524//ATP binding;GO:0051082//unfolded protein binding	GO:0006457//protein folding;GO:0050821//protein stabilization;GO:0034605//cellular response to heat	K04079//molecular chaperone HtpG	XP_002299048.1//heat shock cognate protein 80 [Populus trichocarpa] >PNT60319.1 hypothetical protein POPTR_001G466000 [Populus trichocarpa]
novel_circ_000398	Chr01	+	52261350	52261461	Podel.01G486100.v2.1	exon	112	GO:0005634//nucleus;GO:0048046//apoplast;GO:0005737//cytoplasm;GO:0048471//perinuclear region of cytoplasm;GO:0005774//vacuolar membrane;GO:0032991//protein-containing complex;GO:0009986//cell surface;GO:0005618//cell wall;GO:0005829//cytosol;GO:0005794//Golgi apparatus;GO:0009536//plastid;GO:0005886//plasma membrane;GO:0009570//chloroplast stroma	GO:0005524//ATP binding;GO:0051082//unfolded protein binding	GO:0006457//protein folding;GO:0050821//protein stabilization;GO:0034605//cellular response to heat	K04079//molecular chaperone HtpG	XP_002299048.1//heat shock cognate protein 80 [Populus trichocarpa] >PNT60319.1 hypothetical protein POPTR_001G466000 [Populus trichocarpa]
novel_circ_000399	Chr01	+	52261368	52261476	Podel.01G486100.v2.1	exon	109	GO:0005634//nucleus;GO:0048046//apoplast;GO:0005737//cytoplasm;GO:0048471//perinuclear region of cytoplasm;GO:0005774//vacuolar membrane;GO:0032991//protein-containing complex;GO:0009986//cell surface;GO:0005618//cell wall;GO:0005829//cytosol;GO:0005794//Golgi apparatus;GO:0009536//plastid;GO:0005886//plasma membrane;GO:0009570//chloroplast stroma	GO:0005524//ATP binding;GO:0051082//unfolded protein binding	GO:0006457//protein folding;GO:0050821//protein stabilization;GO:0034605//cellular response to heat	K04079//molecular chaperone HtpG	XP_002299048.1//heat shock cognate protein 80 [Populus trichocarpa] >PNT60319.1 hypothetical protein POPTR_001G466000 [Populus trichocarpa]
novel_circ_000400	Chr01	+	52261380	52261485	Podel.01G486100.v2.1	exon	106	GO:0005634//nucleus;GO:0048046//apoplast;GO:0005737//cytoplasm;GO:0048471//perinuclear region of cytoplasm;GO:0005774//vacuolar membrane;GO:0032991//protein-containing complex;GO:0009986//cell surface;GO:0005618//cell wall;GO:0005829//cytosol;GO:0005794//Golgi apparatus;GO:0009536//plastid;GO:0005886//plasma membrane;GO:0009570//chloroplast stroma	GO:0005524//ATP binding;GO:0051082//unfolded protein binding	GO:0006457//protein folding;GO:0050821//protein stabilization;GO:0034605//cellular response to heat	K04079//molecular chaperone HtpG	XP_002299048.1//heat shock cognate protein 80 [Populus trichocarpa] >PNT60319.1 hypothetical protein POPTR_001G466000 [Populus trichocarpa]
novel_circ_000401	Chr01	+	52441337	52442227	NA	intergenic	891	NA	NA	NA	NA	NA
novel_circ_000402	Chr01	+	52492621	52492831	Podel.01G488600.v2.1	exon	211	GO:0005737//cytoplasm	GO:0004332//fructose-bisphosphate aldolase activity	GO:0006096//glycolytic process	K01623//fructose-bisphosphate aldolase, class I [EC:4.1.2.13]	XP_023879742.1//fructose-bisphosphate aldolase, cytoplasmic isozyme 1 [Quercus suber]
novel_circ_000403	Chr01	+	52765816	52766686	NA	intergenic	871	NA	NA	NA	NA	NA
novel_circ_000404	Chr01	+	52766125	52766686	Podel.01G492800.v2.1	exon_intron	562	NA	GO:0005524//ATP binding;GO:0061631//ubiquitin conjugating enzyme activity	GO:0006511//ubiquitin-dependent protein catabolic process	K06689//ubiquitin-conjugating enzyme E2 D [EC:2.3.2.23]	XP_002299074.1//ubiquitin-conjugating enzyme E2-17 kDa isoform X2 [Populus trichocarpa] >XP_006370793.1 ubiquitin-conjugating enzyme E2-17 kDa isoform X2 [Populus trichocarpa] >XP_011039867.1 PREDICTED: ubiquitin-conjugating enzyme E2-17 kDa [Populus euphratica] >XP_011039868.1 PREDICTED: ubiquitin-conjugating enzyme E2-17 kDa [Populus euphratica] >PNT60411.1 hypothetical protein POPTR_001G471200…
novel_circ_000405	Chr01	+	52796522	52796663	NA	intergenic	142	NA	NA	NA	NA	NA
novel_circ_000406	Chr02	-	80832	82860	NA	intergenic	2029	NA	NA	NA	NA	NA
novel_circ_000407	Chr02	-	175676	176050	NA	intergenic	375	NA	NA	NA	NA	NA
novel_circ_000408	Chr02	-	484904	485170	Podel.02G008300.v2.1	exon	175	GO:0005634//nucleus;GO:0005829//cytosol;GO:0000785//chromatin	GO:0003677//DNA binding;GO:0003682//chromatin binding;GO:0003700//DNA-binding transcription factor activity;GO:0030527//structural constituent of chromatin	GO:0006333//chromatin assembly or disassembly	K11295//high mobility group protein B2;K11296//high mobility group protein B3	XP_011034865.1//PREDICTED: high mobility group B protein 3-like [Populus euphratica]
novel_circ_000409	Chr02	-	560678	560889	NA	intergenic	212	NA	NA	NA	NA	NA
novel_circ_000410	Chr02	-	693389	694917	Podel.02G011400.v2.1	exon	731	GO:0016021//integral component of membrane;GO:0031969//chloroplast membrane	GO:0046872//metal ion binding;GO:0004222//metalloendopeptidase activity;GO:0005524//ATP binding	GO:0051301//cell division;GO:0007049//cell cycle	K03798//cell division protease FtsH [EC:3.4.24.-]	XP_002301927.1//ATP-dependent zinc metalloprotease FTSH, chloroplastic [Populus trichocarpa] >PNT47200.1 hypothetical protein POPTR_002G012000 [Populus trichocarpa] >AXY97585.1 VARIEGATED 1 [Populus tomentosa]
novel_circ_000411	Chr02	-	695117	695226	Podel.02G011400.v2.1	exon	110	GO:0016021//integral component of membrane;GO:0031969//chloroplast membrane	GO:0046872//metal ion binding;GO:0004222//metalloendopeptidase activity;GO:0005524//ATP binding	GO:0051301//cell division;GO:0007049//cell cycle	K03798//cell division protease FtsH [EC:3.4.24.-]	XP_002301927.1//ATP-dependent zinc metalloprotease FTSH, chloroplastic [Populus trichocarpa] >PNT47200.1 hypothetical protein POPTR_002G012000 [Populus trichocarpa] >AXY97585.1 VARIEGATED 1 [Populus tomentosa]
novel_circ_000412	Chr02	-	731885	732020	NA	intergenic	136	NA	NA	NA	NA	NA
novel_circ_000413	Chr02	-	1089039	1093008	NA	intergenic	3970	NA	NA	NA	NA	NA
novel_circ_000414	Chr02	-	1131101	1131321	NA	intergenic	221	NA	NA	NA	NA	NA
novel_circ_000415	Chr02	-	1153472	1153790	NA	intergenic	319	NA	NA	NA	NA	NA
novel_circ_000416	Chr02	-	1198744	1199841	NA	intergenic	1098	NA	NA	NA	NA	NA
novel_circ_000417	Chr02	-	2031447	2031557	Podel.02G030300.v2.1	exon	111	NA	GO:0005525//GTP binding	NA	K03979//GTPase [EC:3.6.5.-]	XP_002302008.2//probable GTP-binding protein OBGC2 isoform X1 [Populus trichocarpa] >PNT47509.2 hypothetical protein POPTR_002G029600 [Populus trichocarpa]
novel_circ_000418	Chr02	-	2081004	2150680	NA	intergenic	69677	NA	NA	NA	NA	NA
novel_circ_000419	Chr02	-	2191133	2294810	NA	intergenic	103678	NA	NA	NA	NA	NA
novel_circ_000420	Chr02	-	4012308	4012554	NA	intergenic	247	NA	NA	NA	NA	NA
novel_circ_000421	Chr02	-	4012340	4012520	NA	intergenic	181	NA	NA	NA	NA	NA
novel_circ_000422	Chr02	-	4241495	4243433	Podel.02G060700.v2.1	exon	489	GO:0005777//peroxisome	GO:0052901//spermine:oxygen oxidoreductase (spermidine-forming) activity;GO:0052904//N1-acetylspermidine:oxygen oxidoreductase (3-acetamidopropanal-forming) activity;GO:0046592//polyamine oxidase activity;GO:0052902//spermidine:oxygen oxidoreductase (3-aminopropanal-forming) activity;GO:0052903//N1-acetylspermine:oxygen oxidoreductase (3-acetamidopropanal-forming) activity;GO:0016491//oxidoreduct…	GO:0006598//polyamine catabolic process;GO:0046203//spermidine catabolic process;GO:0046208//spermine catabolic process	K17839//polyamine oxidase [EC:1.5.3.17 1.5.3.-]	XP_021665846.1//probable polyamine oxidase 2 [Hevea brasiliensis]
novel_circ_000423	Chr02	-	4281718	4282752	NA	intergenic	1035	NA	NA	NA	NA	NA
novel_circ_000424	Chr02	-	4281747	4282752	NA	intergenic	1006	NA	NA	NA	NA	NA
novel_circ_000425	Chr02	-	4290040	4293015	NA	intergenic	2976	NA	NA	NA	NA	NA
novel_circ_000426	Chr02	-	4351576	4352099	Podel.02G062300.v2.1	exon	409	GO:0009507//chloroplast	GO:0004310//farnesyl-diphosphate farnesyltransferase activity;GO:0016767//geranylgeranyl-diphosphate geranylgeranyltransferase activity;GO:0051996//squalene synthase activity	GO:0006696//ergosterol biosynthetic process;GO:0016117//carotenoid biosynthetic process	K02291//15-cis-phytoene synthase [EC:2.5.1.32]	XP_002302132.2//phytoene synthase 2, chloroplastic [Populus trichocarpa] >PNT48024.1 hypothetical protein POPTR_002G056800 [Populus trichocarpa]
novel_circ_000427	Chr02	-	4393945	4394445	Podel.02G062800.v2.1	exon	257	NA	NA	NA	NA	XP_024457745.1//switch-associated protein 70 isoform X2 [Populus trichocarpa] >RQO90820.1 hypothetical protein POPTR_005G205300 [Populus trichocarpa]
novel_circ_000428	Chr02	-	4394111	4394445	Podel.02G062800.v2.1	exon	173	NA	NA	NA	NA	XP_024457745.1//switch-associated protein 70 isoform X2 [Populus trichocarpa] >RQO90820.1 hypothetical protein POPTR_005G205300 [Populus trichocarpa]
novel_circ_000429	Chr02	-	4752297	4753483	Podel.02G067200.v2.1	exon	497	GO:0005634//nucleus;GO:0005829//cytosol;GO:0005737//cytoplasm	GO:0003723//RNA binding;GO:0016829//lyase activity;GO:0009982//pseudouridine synthase activity	GO:0031119//tRNA pseudouridine synthesis;GO:1990481//mRNA pseudouridine synthesis	K01855//tRNA pseudouridine38/39 synthase [EC:5.4.99.45]	XP_011026296.1//PREDICTED: tRNA pseudouridine(38/39) synthase isoform X1 [Populus euphratica] >XP_011026297.1 PREDICTED: tRNA pseudouridine(38/39) synthase isoform X1 [Populus euphratica] >XP_011026298.1 PREDICTED: tRNA pseudouridine(38/39) synthase isoform X1 [Populus euphratica] >XP_011026299.1 PREDICTED: tRNA pseudouridine(38/39) synthase isoform X1 [Populus euphratica] >XP_011026300.1 PREDICT…
novel_circ_000430	Chr02	-	5123864	5125411	Podel.02G072700.v2.1	exon	378	GO:0005774//vacuolar membrane;GO:0005773//vacuole	GO:0102205//cholesterol alpha-glucosyltransferase activity;GO:0016906//sterol 3-beta-glucosyltransferase activity;GO:0102202//soladodine glucosyltransferase activity;GO:0102203//brassicasterol glucosyltransferase activity	GO:0016126//sterol biosynthetic process;GO:0010214//seed coat development;GO:0030259//lipid glycosylation;GO:0009813//flavonoid biosynthetic process;GO:0009845//seed germination;GO:0005975//carbohydrate metabolic process;GO:0016125//sterol metabolic process	K05841//sterol 3beta-glucosyltransferase [EC:2.4.1.173]	XP_024457325.1//sterol 3-beta-glucosyltransferase UGT80B1 isoform X1 [Populus trichocarpa] >PNT37516.1 hypothetical protein POPTR_005G193100 [Populus trichocarpa]
novel_circ_000431	Chr02	-	5244161	5244301	NA	intergenic	141	NA	NA	NA	NA	NA
novel_circ_000432	Chr02	-	6355355	6355477	NA	intergenic	123	NA	NA	NA	NA	NA
novel_circ_000433	Chr02	-	6569680	6570650	Podel.02G091700.v2.1	exon	255	NA	NA	NA	K11267//sister chromatid cohesion protein PDS5	XP_024451186.1//sister chromatid cohesion protein PDS5 homolog A isoform X2 [Populus trichocarpa] >PNT48545.2 hypothetical protein POPTR_002G084300 [Populus trichocarpa]
novel_circ_000434	Chr02	-	6754253	6754394	Podel.02G094100.v2.1	exon	142	GO:0000932//P-body;GO:0005737//cytoplasm	GO:0003723//RNA binding;GO:0046872//metal ion binding;GO:0000175//3'-5'-exoribonuclease activity	GO:0000291//nuclear-transcribed mRNA catabolic process, exonucleolytic;GO:0034427//nuclear-transcribed mRNA catabolic process, exonucleolytic, 3'-5';GO:1990074//polyuridylation-dependent mRNA catabolic process	K18758//DIS3-like exonuclease 2 [EC:3.1.13.-]	XP_006386378.1//DIS3-like exonuclease 2 isoform X1 [Populus trichocarpa] >PNT48592.1 hypothetical protein POPTR_002G086400 [Populus trichocarpa]
novel_circ_000435	Chr02	-	6960355	6960560	NA	intergenic	206	NA	NA	NA	NA	NA
novel_circ_000436	Chr02	-	7423778	7429415	NA	intergenic	5638	NA	NA	NA	NA	NA
novel_circ_000437	Chr02	-	8390762	8390867	Podel.02G114300.v2.1	exon	106	GO:0005743//mitochondrial inner membrane;GO:0016021//integral component of membrane	GO:0005310//dicarboxylic acid transmembrane transporter activity;GO:0015141//succinate transmembrane transporter activity;GO:0015131//oxaloacetate transmembrane transporter activity;GO:0017077//oxidative phosphorylation uncoupler activity;GO:0015116//sulfate transmembrane transporter activity;GO:0015140//malate transmembrane transporter activity;GO:0015297//antiporter activity;GO:0015117//thiosul…	GO:0015729//oxaloacetate transport;GO:0071423//malate transmembrane transport;GO:0071456//cellular response to hypoxia;GO:1902600//proton transmembrane transport;GO:0015709//thiosulfate transport;GO:0008272//sulfate transport;GO:0071422//succinate transmembrane transport;GO:0035435//phosphate ion transmembrane transport;GO:0006839//mitochondrial transport	K15104//solute carrier family 25 (mitochondrial oxoglutarate transporter), member 11	XP_002302335.1//mitochondrial uncoupling protein 5 [Populus trichocarpa] >PNT48961.1 hypothetical protein POPTR_002G104400 [Populus trichocarpa]
novel_circ_000438	Chr02	-	8539791	8540808	Podel.02G115900.v2.1	exon	494	GO:0009526//plastid envelope;GO:0016021//integral component of membrane;GO:0031969//chloroplast membrane	NA	GO:0055085//transmembrane transport;GO:0006811//ion transport;GO:0010020//chloroplast fission	K22047//mechanosensitive ion channel protein 1/2/3	XP_011016935.1//PREDICTED: mechanosensitive ion channel protein 3, chloroplastic-like isoform X1 [Populus euphratica]
novel_circ_000439	Chr02	-	8619470	8619586	Podel.02G116700.v2.1	exon	117	GO:0016021//integral component of membrane;GO:0005886//plasma membrane	GO:0004674//protein serine/threonine kinase activity;GO:0005524//ATP binding;GO:0004672//protein kinase activity;GO:0042802//identical protein binding;GO:0001653//peptide receptor activity	GO:0006979//response to oxidative stress;GO:0009845//seed germination;GO:0045087//innate immune response;GO:0046777//protein autophosphorylation	K00924//kinase [EC:2.7.1.-]	XP_011016947.1//PREDICTED: receptor-like protein kinase HAIKU2 [Populus euphratica]
novel_circ_000440	Chr02	-	8768763	8768936	Podel.02G117800.v2.1	exon	174	GO:0005737//cytoplasm	GO:0005524//ATP binding;GO:0004612//phosphoenolpyruvate carboxykinase (ATP) activity	GO:0006094//gluconeogenesis	K01610//phosphoenolpyruvate carboxykinase (ATP) [EC:4.1.1.49]	XP_011016959.1//PREDICTED: phosphoenolpyruvate carboxykinase [ATP]-like [Populus euphratica] >XP_011016960.1 PREDICTED: phosphoenolpyruvate carboxykinase [ATP]-like [Populus euphratica]
novel_circ_000441	Chr02	-	9083736	9084374	Podel.02G121100.v2.1	exon	195	GO:0005634//nucleus	GO:0008270//zinc ion binding;GO:0043565//sequence-specific DNA binding;GO:0044212	GO:0006355//regulation of transcription, DNA-templated	K17604//zinc finger SWIM domain-containing protein 3;K21444//poly(rC)-binding protein 3/4	XP_024451442.1//GATA transcription factor 24 isoform X3 [Populus trichocarpa] >RQO86816.1 hypothetical protein POPTR_002G110800 [Populus trichocarpa]
novel_circ_000442	Chr02	-	9106121	9106447	Podel.02G121400.v2.1	exon	327	GO:0005739//mitochondrion	NA	NA	K23286	XP_024451065.1//BEACH domain-containing protein B isoform X2 [Populus trichocarpa]
novel_circ_000443	Chr02	-	9271120	9271228	NA	intergenic	109	NA	NA	NA	NA	NA
novel_circ_000444	Chr02	-	9554169	9555260	NA	intergenic	1092	NA	NA	NA	NA	NA
novel_circ_000445	Chr02	-	9558290	9558643	Podel.02G125600.v2.1	exon	241	NA	NA	NA	NA	XP_024450202.1//uncharacterized protein LOC7472637 isoform X1 [Populus trichocarpa] >PNT49198.1 hypothetical protein POPTR_002G114900 [Populus trichocarpa] >RQO86835.1 hypothetical protein POPTR_002G114900 [Populus trichocarpa]
novel_circ_000446	Chr02	-	9945173	9945333	NA	intergenic	161	NA	NA	NA	NA	NA
novel_circ_000447	Chr02	-	10000064	10017799	NA	intergenic	17736	NA	NA	NA	NA	NA
novel_circ_000448	Chr02	-	10034266	10034437	NA	intergenic	172	NA	NA	NA	NA	NA
novel_circ_000449	Chr02	-	10216158	10217223	NA	intergenic	1066	NA	NA	NA	NA	NA
novel_circ_000450	Chr02	-	10216698	10217223	NA	intergenic	526	NA	NA	NA	NA	NA
novel_circ_000451	Chr02	-	10472229	10472375	Podel.02G140000.v2.1	exon	147	GO:0005829//cytosol;GO:0005886//plasma membrane	GO:0004860//protein kinase inhibitor activity;GO:0046982//protein heterodimerization activity	GO:0010423//negative regulation of brassinosteroid biosynthetic process;GO:0009742//brassinosteroid mediated signaling pathway;GO:0006629//lipid metabolic process	K14499//BRI1 kinase inhibitor 1	XP_002302439.1//BRI1 kinase inhibitor 1 [Populus trichocarpa] >RQO86873.1 hypothetical protein POPTR_002G127100 [Populus trichocarpa]
novel_circ_000452	Chr02	-	10472958	10473098	NA	intergenic	141	NA	NA	NA	NA	NA
novel_circ_000453	Chr02	-	10579034	10579649	Podel.02G141600.v2.1	exon	171	NA	NA	NA	NA	XP_021647979.1//uncharacterized protein LOC110640795 isoform X1 [Hevea brasiliensis]
novel_circ_000454	Chr02	-	10790129	10790699	Podel.02G144400.v2.1	exon_intron	571	GO:0070062//extracellular exosome;GO:0005856//cytoskeleton;GO:0009524//phragmoplast;GO:0000145//exocyst;GO:0005829//cytosol;GO:0005886//plasma membrane	GO:0017049//GTP-Rho binding;GO:0005546//phosphatidylinositol-4,5-bisphosphate binding	GO:0051601//exocyst localization;GO:0006893//Golgi to plasma membrane transport;GO:0006887//exocytosis	K19983//exocyst complex component 1	XP_002302458.2//exocyst complex component SEC3A isoform X1 [Populus trichocarpa] >PNT49465.1 hypothetical protein POPTR_002G131400 [Populus trichocarpa]
novel_circ_000455	Chr02	-	10807312	10808588	NA	intergenic	1277	NA	NA	NA	NA	NA
novel_circ_000456	Chr02	-	10968011	10969843	NA	intergenic	1833	NA	NA	NA	NA	NA
novel_circ_000457	Chr02	-	10972098	10972559	NA	intergenic	462	NA	NA	NA	NA	NA
novel_circ_000458	Chr02	-	11189936	11190578	Podel.02G151500.v2.1	exon_intron	643	NA	NA	NA	K10640//E3 ubiquitin-protein ligase RNF25 [EC:2.3.2.27]	XP_002302496.1//E3 ubiquitin-protein ligase RNF25 [Populus trichocarpa] >PNT49585.1 hypothetical protein POPTR_002G138000 [Populus trichocarpa]
novel_circ_000459	Chr02	-	11241485	11241588	Podel.02G152300.v2.1	exon	104	GO:0005634//nucleus;GO:0005777//peroxisome	GO:0046872//metal ion binding;GO:0005524//ATP binding;GO:0004550//nucleoside diphosphate kinase activity	GO:0006228//UTP biosynthetic process;GO:0006165//nucleoside diphosphate phosphorylation;GO:0006241//CTP biosynthetic process;GO:0006183//GTP biosynthetic process;GO:0070301//cellular response to hydrogen peroxide	K00940//nucleoside-diphosphate kinase [EC:2.7.4.6]	ABK95604.1//unknown [Populus trichocarpa]
novel_circ_000460	Chr02	-	11271443	11271552	Podel.02G152500.v2.1	exon	110	NA	NA	NA	NA	XP_024450435.1//uncharacterized protein LOC7453923 isoform X1 [Populus trichocarpa] >PNT49602.1 hypothetical protein POPTR_002G139000 [Populus trichocarpa]
novel_circ_000461	Chr02	-	11271443	11271603	Podel.02G152500.v2.1	exon	161	NA	NA	NA	NA	XP_024450435.1//uncharacterized protein LOC7453923 isoform X1 [Populus trichocarpa] >PNT49602.1 hypothetical protein POPTR_002G139000 [Populus trichocarpa]
novel_circ_000462	Chr02	-	11298359	11300174	Podel.02G153300.v2.1	exon	1215	GO:0016021//integral component of membrane;GO:0005886//plasma membrane	GO:0004888//transmembrane signaling receptor activity	GO:0035556//intracellular signal transduction;GO:0007166//cell surface receptor signaling pathway;GO:1903338//regulation of cell wall organization or biogenesis	K17680//twinkle protein [EC:3.6.4.12];K11323//histone arginine demethylase JMJD6 [EC:1.14.11.-];K23573	XP_024450091.1//LOW QUALITY PROTEIN: heterogeneous nuclear ribonucleoprotein R [Populus trichocarpa]
novel_circ_000463	Chr02	-	11301337	11301499	Podel.02G153300.v2.1	exon	163	GO:0016021//integral component of membrane;GO:0005886//plasma membrane	GO:0004888//transmembrane signaling receptor activity	GO:0035556//intracellular signal transduction;GO:0007166//cell surface receptor signaling pathway;GO:1903338//regulation of cell wall organization or biogenesis	K17680//twinkle protein [EC:3.6.4.12];K11323//histone arginine demethylase JMJD6 [EC:1.14.11.-];K23573	XP_024450091.1//LOW QUALITY PROTEIN: heterogeneous nuclear ribonucleoprotein R [Populus trichocarpa]
novel_circ_000464	Chr02	-	11974475	11974638	NA	intergenic	164	NA	NA	NA	NA	NA
novel_circ_000465	Chr02	-	12043692	12053930	NA	intergenic	10239	NA	NA	NA	NA	NA
novel_circ_000466	Chr02	-	12055365	12055483	NA	intergenic	119	NA	NA	NA	NA	NA
novel_circ_000467	Chr02	-	13073306	13073969	Podel.02G174000.v2.1	exon	563	GO:0005829//cytosol;GO:0009507//chloroplast	GO:0004488//methylenetetrahydrofolate dehydrogenase (NADP+) activity;GO:0004477//methenyltetrahydrofolate cyclohydrolase activity	GO:0006730//one-carbon metabolic process;GO:0035999//tetrahydrofolate interconversion;GO:0009853//photorespiration	K00288//methylenetetrahydrofolate dehydrogenase (NADP+) / methenyltetrahydrofolate cyclohydrolase / formyltetrahydrofolate synthetase [EC:1.5.1.5 3.5.4.9 6.3.4.3]	XP_002302571.2//bifunctional protein FolD 4, chloroplastic [Populus trichocarpa] >PNT49904.1 hypothetical protein POPTR_002G157100 [Populus trichocarpa]
novel_circ_000468	Chr02	-	13306936	13307049	Podel.02G176700.v2.1	exon	114	NA	NA	NA	NA	XP_002302588.3//uncharacterized protein LOC7461771 [Populus trichocarpa] >PNT49960.1 hypothetical protein POPTR_002G160000 [Populus trichocarpa]
novel_circ_000469	Chr02	-	14470085	14470755	Podel.02G188700.v2.1	exon	191	GO:0009535//chloroplast thylakoid membrane;GO:0005829//cytosol;GO:0016021//integral component of membrane;GO:0098807//chloroplast thylakoid membrane protein complex;GO:0009941//chloroplast envelope;GO:0009534//chloroplast thylakoid;GO:0009507//chloroplast	NA	GO:0009772//photosynthetic electron transport in photosystem II;GO:0042742//defense response to bacterium	K17525//chitinase domain-containing protein 1	XP_002302622.2//rhodanese-like domain-containing protein 4, chloroplastic [Populus trichocarpa] >PNT50134.1 hypothetical protein POPTR_002G169100 [Populus trichocarpa]
novel_circ_000470	Chr02	-	14806439	14806552	Podel.02G192600.v2.1	exon	114	NA	NA	NA	NA	XP_024451369.1//uncharacterized protein LOC7497260 isoform X2 [Populus trichocarpa]
novel_circ_000471	Chr02	-	15659813	15659966	NA	intergenic	154	NA	NA	NA	NA	NA
novel_circ_000472	Chr02	-	15974728	15985879	NA	intergenic	11152	NA	NA	NA	NA	NA
novel_circ_000473	Chr02	-	15975323	15986243	NA	intergenic	10921	NA	NA	NA	NA	NA
novel_circ_000474	Chr02	-	15975880	15986975	NA	intergenic	11096	NA	NA	NA	NA	NA
novel_circ_000475	Chr02	-	15976405	15987138	NA	intergenic	10734	NA	NA	NA	NA	NA
novel_circ_000476	Chr02	-	16055647	16066342	NA	intergenic	10696	NA	NA	NA	NA	NA
novel_circ_000477	Chr02	-	16102990	16104900	NA	intergenic	1911	NA	NA	NA	NA	NA
novel_circ_000478	Chr02	-	16854029	16857379	Podel.02G209400.v2.1	exon	1239	NA	NA	NA	NA	XP_024450960.1//uncharacterized protein LOC7460491 isoform X1 [Populus trichocarpa] >PNT50483.2 hypothetical protein POPTR_002G189400 [Populus trichocarpa]
novel_circ_000479	Chr02	-	17007647	17007871	NA	intergenic	225	NA	NA	NA	NA	NA
novel_circ_000480	Chr02	-	17985762	17985898	NA	intergenic	137	NA	NA	NA	NA	NA
novel_circ_000481	Chr02	-	17986081	17986183	NA	intergenic	103	NA	NA	NA	NA	NA
novel_circ_000482	Chr02	-	19733617	19733850	Podel.02G230000.v2.1	exon	234	NA	GO:0050661//NADP binding;GO:0103075//indole-3-pyruvate monooxygenase activity;GO:0004499//N,N-dimethylaniline monooxygenase activity;GO:0050660//flavin adenine dinucleotide binding	GO:0009851//auxin biosynthetic process	K11816//indole-3-pyruvate monooxygenase [EC:1.14.13.168]	XP_006389665.1//probable indole-3-pyruvate monooxygenase YUCCA10 [Populus trichocarpa] >RQO87253.1 hypothetical protein POPTR_002G207400 [Populus trichocarpa] >RQO87254.1 hypothetical protein POPTR_002G207400 [Populus trichocarpa]
novel_circ_000483	Chr02	-	20061207	20061351	NA	intergenic	145	NA	NA	NA	NA	NA
novel_circ_000484	Chr02	-	20075966	20077332	NA	intergenic	1367	NA	NA	NA	NA	NA
novel_circ_000485	Chr02	-	20075990	20076158	NA	intergenic	169	NA	NA	NA	NA	NA
novel_circ_000486	Chr02	-	20076139	20076429	NA	intergenic	291	NA	NA	NA	NA	NA
novel_circ_000487	Chr02	-	20077349	20077481	NA	intergenic	133	NA	NA	NA	NA	NA
novel_circ_000488	Chr02	-	20126724	20126867	NA	intergenic	144	NA	NA	NA	NA	NA
novel_circ_000489	Chr02	-	20126727	20126889	NA	intergenic	163	NA	NA	NA	NA	NA
novel_circ_000490	Chr02	-	20128913	20129105	NA	intergenic	193	NA	NA	NA	NA	NA
novel_circ_000491	Chr02	-	20132508	20132646	NA	intergenic	139	NA	NA	NA	NA	NA
novel_circ_000492	Chr02	-	20132508	20132718	NA	intergenic	211	NA	NA	NA	NA	NA
novel_circ_000493	Chr02	-	20139485	20139640	NA	intergenic	156	NA	NA	NA	NA	NA
novel_circ_000494	Chr02	-	20139485	20139651	NA	intergenic	167	NA	NA	NA	NA	NA
novel_circ_000495	Chr02	-	20139485	20139688	NA	intergenic	204	NA	NA	NA	NA	NA
novel_circ_000496	Chr02	-	20139485	20139718	NA	intergenic	234	NA	NA	NA	NA	NA
novel_circ_000497	Chr02	-	20141953	20142234	NA	intergenic	282	NA	NA	NA	NA	NA
novel_circ_000498	Chr02	-	20144007	20145842	NA	intergenic	1836	NA	NA	NA	NA	NA
novel_circ_000499	Chr02	-	20148806	20148924	NA	intergenic	119	NA	NA	NA	NA	NA
novel_circ_000500	Chr02	-	20148833	20238441	NA	intergenic	89609	NA	NA	NA	NA	NA
novel_circ_000501	Chr02	-	20151192	20151335	NA	intergenic	144	NA	NA	NA	NA	NA
novel_circ_000502	Chr02	-	20151490	20151680	NA	intergenic	191	NA	NA	NA	NA	NA
novel_circ_000503	Chr02	-	20190743	20190979	NA	intergenic	237	NA	NA	NA	NA	NA
novel_circ_000504	Chr02	-	20192270	20192450	Podel.02G234000.v2.1	exon	181	GO:0045261//proton-transporting ATP synthase complex, catalytic core F(1);GO:0005743//mitochondrial inner membrane	GO:0005524//ATP binding;GO:0046933//proton-transporting ATP synthase activity, rotational mechanism	GO:0015986//ATP synthesis coupled proton transport	K02132//F-type H+-transporting ATPase subunit alpha	YP_009173833.1//ATP synthase subunit 1 (mitochondrion) [Populus tremula] >YP_009178731.1 ATP synthase subunit 1 (mitochondrion) [Populus tremula x Populus alba] >YP_009389173.1 ATP synthase subunit 1 (mitochondrion) [Populus davidiana] >AIW56814.1 ATPase subunit 1 (mitochondrion) [Populus trichocarpa] >ALH07287.1 ATP synthase subunit 1 (mitochondrion) [Populus tremula] >ALJ49744.1 ATP synthase su…
novel_circ_000505	Chr02	-	20192495	20192772	NA	intergenic	278	NA	NA	NA	NA	NA
novel_circ_000506	Chr02	-	20195027	20195288	NA	intergenic	262	NA	NA	NA	NA	NA
novel_circ_000507	Chr02	-	20195063	20195297	NA	intergenic	235	NA	NA	NA	NA	NA
novel_circ_000508	Chr02	-	20195117	20195288	NA	intergenic	172	NA	NA	NA	NA	NA
novel_circ_000509	Chr02	-	20195117	20195344	NA	intergenic	228	NA	NA	NA	NA	NA
novel_circ_000510	Chr02	-	20196923	20197052	NA	intergenic	130	NA	NA	NA	NA	NA
novel_circ_000511	Chr02	-	20199403	20199656	NA	intergenic	254	NA	NA	NA	NA	NA
novel_circ_000512	Chr02	-	20235032	20235151	NA	intergenic	120	NA	NA	NA	NA	NA
novel_circ_000513	Chr02	-	20237637	20238441	NA	intergenic	805	NA	NA	NA	NA	NA
novel_circ_000514	Chr02	-	20238127	20238438	NA	intergenic	312	NA	NA	NA	NA	NA
novel_circ_000515	Chr02	-	20238158	20238441	NA	intergenic	284	NA	NA	NA	NA	NA
novel_circ_000516	Chr02	-	20238233	20238441	NA	intergenic	209	NA	NA	NA	NA	NA
novel_circ_000517	Chr02	-	20249973	20250221	NA	intergenic	249	NA	NA	NA	NA	NA
novel_circ_000518	Chr02	-	20250323	20250643	NA	intergenic	321	NA	NA	NA	NA	NA
novel_circ_000519	Chr02	-	20250494	20250643	NA	intergenic	150	NA	NA	NA	NA	NA
novel_circ_000520	Chr02	-	20250521	20250643	NA	intergenic	123	NA	NA	NA	NA	NA
novel_circ_000521	Chr02	-	20300053	20300217	NA	intergenic	165	NA	NA	NA	NA	NA
novel_circ_000522	Chr02	-	20300277	20300391	NA	intergenic	115	NA	NA	NA	NA	NA
novel_circ_000523	Chr02	-	20300306	20300473	NA	intergenic	168	NA	NA	NA	NA	NA
novel_circ_000524	Chr02	-	20323203	20323424	NA	intergenic	222	NA	NA	NA	NA	NA
novel_circ_000525	Chr02	-	20751493	20753012	NA	intergenic	1520	NA	NA	NA	NA	NA
novel_circ_000526	Chr02	-	21142098	21175693	NA	intergenic	33596	NA	NA	NA	NA	NA
novel_circ_000527	Chr02	-	21658665	21658775	NA	intergenic	111	NA	NA	NA	NA	NA
novel_circ_000528	Chr02	-	21761441	21761590	NA	intergenic	150	NA	NA	NA	NA	NA
novel_circ_000529	Chr02	-	21820988	21821302	NA	intergenic	315	NA	NA	NA	NA	NA
novel_circ_000530	Chr02	-	23684640	23684790	Podel.02G255300.v2.1	exon	151	GO:0005634//nucleus	NA	NA	K06911//uncharacterized protein	XP_002302888.3//pirin-like protein isoform X1 [Populus trichocarpa] >PNT51219.1 hypothetical protein POPTR_002G231900 [Populus trichocarpa]
novel_circ_000531	Chr02	-	24123444	24172439	NA	intergenic	48996	NA	NA	NA	NA	NA
novel_circ_000532	Chr02	-	24620862	24620989	Podel.02G263700.v2.1	exon	128	GO:0005634//nucleus	GO:0008270//zinc ion binding	GO:0006355//regulation of transcription, DNA-templated	K13963//serpin B;K17604//zinc finger SWIM domain-containing protein 3	XP_002303021.1//protein FAR1-RELATED SEQUENCE 5 [Populus trichocarpa] >XP_024451613.1 protein FAR1-RELATED SEQUENCE 5 [Populus trichocarpa] >AOF43445.1 FAR1 family protein [Populus trichocarpa] >PNT51359.1 hypothetical protein POPTR_002G239400 [Populus trichocarpa] >PNT51360.1 hypothetical protein POPTR_002G239400 [Populus trichocarpa] >PNT51361.1 hypothetical protein POPTR_002G239400 [Populus tr…
novel_circ_000533	Chr02	-	25323451	25324012	NA	intergenic	562	NA	NA	NA	NA	NA
novel_circ_000534	Chr02	-	25325110	25325246	NA	intergenic	137	NA	NA	NA	NA	NA
novel_circ_000535	Chr02	-	25348569	25348683	Podel.02G273300.v2.1	exon	115	GO:0005634//nucleus;GO:1990904//ribonucleoprotein complex;GO:0005829//cytosol;GO:0009536//plastid;GO:0005737//cytoplasm	GO:0003729//mRNA binding	GO:0031047//gene silencing by RNA;GO:0009737//response to abscisic acid	K17265//Ras GTPase-activating protein-binding protein 1 [EC:3.6.4.12 3.6.4.13]	XP_002303062.3//ras GTPase-activating protein-binding protein 1 isoform X1 [Populus trichocarpa] >XP_024451576.1 ras GTPase-activating protein-binding protein 1 isoform X2 [Populus trichocarpa] >PNT51528.1 hypothetical protein POPTR_002G246600 [Populus trichocarpa]
novel_circ_000536	Chr02	-	25703791	25704558	Podel.02G278200.v2.1	exon	212	GO:0005829//cytosol	NA	NA	NA	XP_002303084.1//uncharacterized protein At5g48480 [Populus trichocarpa] >ABK95611.1 unknown [Populus trichocarpa] >PNT51598.1 hypothetical protein POPTR_002G251200 [Populus trichocarpa]
novel_circ_000537	Chr02	-	25787305	25788264	Podel.02G279700.v2.1	exon	481	GO:0005634//nucleus	GO:0003677//DNA binding;GO:0010313//phytochrome binding;GO:0042802//identical protein binding;GO:0003700//DNA-binding transcription factor activity;GO:0046983//protein dimerization activity	GO:0010161//red light signaling pathway;GO:0009959//negative gravitropism;GO:0006355//regulation of transcription, DNA-templated;GO:0010029//regulation of seed germination;GO:0006783//heme biosynthetic process;GO:0010187//negative regulation of seed germination;GO:0010100//negative regulation of photomorphogenesis;GO:0015995//chlorophyll biosynthetic process;GO:0009740//gibberellic acid mediated …	K16189//phytochrome-interacting factor 4	XP_024451356.1//transcription factor PIF1 isoform X1 [Populus trichocarpa] >RQO87451.1 hypothetical protein POPTR_002G252800 [Populus trichocarpa]
novel_circ_000538	Chr02	-	25860804	25860953	NA	intergenic	150	NA	NA	NA	NA	NA
novel_circ_000539	Chr02	-	25886956	25887079	NA	intergenic	124	NA	NA	NA	NA	NA
novel_circ_000540	Chr02	-	25936829	25937123	Podel.02G281200.v2.1	exon	136	GO:0016459//myosin complex;GO:0005737//cytoplasm	GO:0003779//actin binding;GO:0005524//ATP binding;GO:0003774//motor activity;GO:0000146//microfilament motor activity;GO:0005516//calmodulin binding	GO:0051640//organelle localization;GO:0030048//actin filament-based movement;GO:0007015//actin filament organization;GO:0009860//pollen tube growth	K10357//myosin V	XP_012085186.1//myosin-6 [Jatropha curcas] >KDP26440.1 hypothetical protein JCGZ_17598 [Jatropha curcas]
novel_circ_000541	Chr02	-	26158991	26160540	Podel.02G284000.v2.1	exon	457	NA	NA	NA	K17265//Ras GTPase-activating protein-binding protein 1 [EC:3.6.4.12 3.6.4.13]	XP_006386908.1//putative G3BP-like protein [Populus trichocarpa] >PNT51746.1 hypothetical protein POPTR_002G257000 [Populus trichocarpa]
novel_circ_000542	Chr02	-	26543642	26543791	NA	intergenic	150	NA	NA	NA	NA	NA
novel_circ_000543	Chr02	+	20586	22234	NA	intergenic	1649	NA	NA	NA	NA	NA
novel_circ_000544	Chr02	+	78399	78561	Podel.02G001000.v2.1	exon	163	GO:0005634//nucleus;GO:0005737//cytoplasm	GO:0008168//methyltransferase activity	GO:0009908//flower development;GO:0010452//histone H3-K36 methylation;GO:0009909//regulation of flower development;GO:0051568//histone H3-K4 methylation;GO:0010228//vegetative to reproductive phase transition of meristem	K11422//histone-lysine N-methyltransferase SETD1 [EC:2.1.1.43]	XP_024450598.1//histone-lysine N-methyltransferase ATXR7 isoform X1 [Populus trichocarpa] >XP_024450599.1 histone-lysine N-methyltransferase ATXR7 isoform X1 [Populus trichocarpa] >XP_024450600.1 histone-lysine N-methyltransferase ATXR7 isoform X1 [Populus trichocarpa] >XP_024450601.1 histone-lysine N-methyltransferase ATXR7 isoform X1 [Populus trichocarpa] >XP_024450602.1 histone-lysine N-methyl…
novel_circ_000545	Chr02	+	274485	274597	Podel.02G004500.v2.1	exon	113	GO:0005634//nucleus;GO:0016514//SWI/SNF complex	GO:0003677//DNA binding	GO:0006338//chromatin remodeling;GO:0007275//multicellular organism development	K11649//SWI/SNF related-matrix-associated actin-dependent regulator of chromatin subfamily C	XP_024450772.1//SWI/SNF complex subunit SWI3B [Populus trichocarpa] >PNT47082.2 hypothetical protein POPTR_002G004800 [Populus trichocarpa]
novel_circ_000546	Chr02	+	275262	276013	Podel.02G004500.v2.1	exon	270	GO:0005634//nucleus;GO:0016514//SWI/SNF complex	GO:0003677//DNA binding	GO:0006338//chromatin remodeling;GO:0007275//multicellular organism development	K11649//SWI/SNF related-matrix-associated actin-dependent regulator of chromatin subfamily C	XP_024450772.1//SWI/SNF complex subunit SWI3B [Populus trichocarpa] >PNT47082.2 hypothetical protein POPTR_002G004800 [Populus trichocarpa]
novel_circ_000547	Chr02	+	335067	335215	Podel.02G005800.v2.1	exon	149	GO:0005634//nucleus;GO:0005829//cytosol;GO:0005623;GO:0005886//plasma membrane	NA	GO:0030048//actin filament-based movement;GO:0009738//abscisic acid-activated signaling pathway;GO:0006970//response to osmotic stress;GO:0009637//response to blue light;GO:0009902//chloroplast relocation;GO:0010029//regulation of seed germination;GO:1902265//abscisic acid homeostasis;GO:0031022//nuclear migration along microfilament;GO:0009903//chloroplast avoidance movement;GO:0009787//regulati…	NA	XP_002300628.3//protein PLASTID MOVEMENT IMPAIRED 1 [Populus trichocarpa] >PNT47103.1 hypothetical protein POPTR_002G006100 [Populus trichocarpa]
novel_circ_000548	Chr02	+	558524	558630	NA	intergenic	107	NA	NA	NA	NA	NA
novel_circ_000549	Chr02	+	599913	600161	Podel.02G009700.v2.1	exon	249	GO:0016021//integral component of membrane;GO:0030659//cytoplasmic vesicle membrane	GO:0016705//oxidoreductase activity, acting on paired donors, with incorporation or reduction of molecular oxygen;GO:0020037//heme binding;GO:0005506//iron ion binding;GO:0004497//monooxygenase activity;GO:0016491//oxidoreductase activity	GO:0010268//brassinosteroid homeostasis;GO:0007275//multicellular organism development;GO:0016132//brassinosteroid biosynthetic process;GO:0016125//sterol metabolic process;GO:0055114//oxidation-reduction process	K07437//cytochrome P450 family 26 subfamily A	XP_021612289.1//cytochrome P450 87A3-like [Manihot esculenta] >OAY50418.1 hypothetical protein MANES_05G134000 [Manihot esculenta]
novel_circ_000550	Chr02	+	599913	600310	NA	intergenic	398	NA	NA	NA	NA	NA
novel_circ_000551	Chr02	+	695626	695841	NA	intergenic	216	NA	NA	NA	NA	NA
novel_circ_000552	Chr02	+	758337	758460	Podel.02G012800.v2.1	exon	124	NA	NA	NA	NA	CAC18724.4//putative dehydrin, partial [Populus x canadensis]
novel_circ_000553	Chr02	+	758460	758583	Podel.02G012800.v2.1	exon	124	NA	NA	NA	NA	CAC18724.4//putative dehydrin, partial [Populus x canadensis]
novel_circ_000554	Chr02	+	758718	758925	Podel.02G012800.v2.1	exon	208	NA	NA	NA	NA	CAC18724.4//putative dehydrin, partial [Populus x canadensis]
novel_circ_000555	Chr02	+	776256	777102	Podel.02G013100.v2.1	exon	345	NA	NA	NA	K23390	XP_002300667.3//large proline-rich protein bag6 isoform X1 [Populus trichocarpa] >PNT47221.1 hypothetical protein POPTR_002G013500 [Populus trichocarpa] >RQO86345.1 hypothetical protein POPTR_002G013500 [Populus trichocarpa]
novel_circ_000556	Chr02	+	806818	807327	Podel.02G013500.v2.1	exon	421	NA	GO:0004252//serine-type endopeptidase activity;GO:0070008//serine-type exopeptidase activity	NA	K01322//prolyl oligopeptidase [EC:3.4.21.26]	XP_011041280.1//PREDICTED: prolyl endopeptidase-like [Populus euphratica]
novel_circ_000557	Chr02	+	806818	807924	Podel.02G013500.v2.1	exon	655	NA	GO:0004252//serine-type endopeptidase activity;GO:0070008//serine-type exopeptidase activity	NA	K01322//prolyl oligopeptidase [EC:3.4.21.26]	XP_011041280.1//PREDICTED: prolyl endopeptidase-like [Populus euphratica]
novel_circ_000558	Chr02	+	1133962	1135292	Podel.02G019000.v2.1	exon	452	GO:0016020//membrane;GO:0043231//intracellular membrane-bounded organelle;GO:0030904//retromer complex;GO:0005770//late endosome;GO:0030906//retromer, cargo-selective complex;GO:0031902//late endosome membrane;GO:0005829//cytosol;GO:0005794//Golgi apparatus;GO:0005771//multivesicular body	NA	GO:0006886//intracellular protein transport;GO:0042147//retrograde transport, endosome to Golgi	K18468//vacuolar protein sorting-associated protein 35	XP_011003052.1//PREDICTED: vacuolar protein sorting-associated protein 35B-like isoform X1 [Populus euphratica]
novel_circ_000559	Chr02	+	1761894	1762074	Podel.02G027000.v2.1	exon	181	NA	GO:0003677//DNA binding;GO:0016491//oxidoreductase activity	GO:0006325//chromatin organization	K11450//lysine-specific histone demethylase 1A [EC:1.-.-.-]	XP_002300727.2//lysine-specific histone demethylase 1 homolog 3 [Populus trichocarpa] >PNT47464.2 hypothetical protein POPTR_002G027100 [Populus trichocarpa]
novel_circ_000560	Chr02	+	1810188	1810301	Podel.02G027700.v2.1	exon	114	GO:0005768//endosome;GO:0009506//plasmodesma;GO:0005794//Golgi apparatus;GO:0005576//extracellular region;GO:0005802//trans-Golgi network;GO:0005886//plasma membrane	GO:0005509//calcium ion binding	NA	NA	XP_011045150.1//PREDICTED: uncharacterized TPR repeat-containing protein At1g05150-like [Populus euphratica]
novel_circ_000561	Chr02	+	2175147	2300066	NA	intergenic	124920	NA	NA	NA	NA	NA
novel_circ_000562	Chr02	+	2175147	2300174	NA	intergenic	125028	NA	NA	NA	NA	NA
novel_circ_000563	Chr02	+	2234006	2362618	NA	intergenic	128613	NA	NA	NA	NA	NA
novel_circ_000564	Chr02	+	2279480	2300066	NA	intergenic	20587	NA	NA	NA	NA	NA
novel_circ_000565	Chr02	+	2553021	2553247	Podel.02G037800.v2.1	exon	144	GO:0005783//endoplasmic reticulum;GO:0042788//polysomal ribosome;GO:0009506//plasmodesma;GO:0022625//cytosolic large ribosomal subunit;GO:0005773//vacuole;GO:0005774//vacuolar membrane;GO:0005730//nucleolus;GO:0005829//cytosol;GO:0022626//cytosolic ribosome	GO:0003723//RNA binding;GO:0003729//mRNA binding;GO:0003735//structural constituent of ribosome	GO:0006412//translation;GO:0042273//ribosomal large subunit biogenesis	K02875//large subunit ribosomal protein L14e	XP_002300768.1//60S ribosomal protein L14-2 [Populus trichocarpa] >XP_011028848.1 PREDICTED: 60S ribosomal protein L14-2 [Populus euphratica] >ABK95774.1 unknown [Populus trichocarpa] >PNT47626.1 hypothetical protein POPTR_002G035700 [Populus trichocarpa]
novel_circ_000566	Chr02	+	3902526	3902673	NA	intergenic	148	NA	NA	NA	NA	NA
novel_circ_000567	Chr02	+	4004305	4004554	Podel.02G057500.v2.1	exon	250	GO:0005829//cytosol;GO:0009536//plastid;GO:0005739//mitochondrion;GO:0009941//chloroplast envelope;GO:0009570//chloroplast stroma;GO:0009507//chloroplast	GO:0016872//intramolecular lyase activity;GO:0005504//fatty acid binding	GO:0006631//fatty acid metabolic process	NA	XP_002300842.1//fatty-acid-binding protein 1 [Populus trichocarpa] >PNT47926.1 hypothetical protein POPTR_002G052200 [Populus trichocarpa]
novel_circ_000568	Chr02	+	4267505	4267616	NA	intergenic	112	NA	NA	NA	NA	NA
novel_circ_000569	Chr02	+	4282648	4282827	Podel.02G061300.v2.1	exon	180	GO:0009535//chloroplast thylakoid membrane;GO:0019898//extrinsic component of membrane;GO:0009654//photosystem II oxygen evolving complex	GO:0005509//calcium ion binding	GO:0015979//photosynthesis	K02717//photosystem II oxygen-evolving enhancer protein 2	XP_002300858.1//oxygen-evolving enhancer protein 2, chloroplastic [Populus trichocarpa] >ABK95552.1 unknown [Populus trichocarpa] >PNT48003.1 hypothetical protein POPTR_002G055700 [Populus trichocarpa]
novel_circ_000570	Chr02	+	4282659	4282827	Podel.02G061300.v2.1	exon	169	GO:0009535//chloroplast thylakoid membrane;GO:0019898//extrinsic component of membrane;GO:0009654//photosystem II oxygen evolving complex	GO:0005509//calcium ion binding	GO:0015979//photosynthesis	K02717//photosystem II oxygen-evolving enhancer protein 2	XP_002300858.1//oxygen-evolving enhancer protein 2, chloroplastic [Populus trichocarpa] >ABK95552.1 unknown [Populus trichocarpa] >PNT48003.1 hypothetical protein POPTR_002G055700 [Populus trichocarpa]
novel_circ_000571	Chr02	+	4282672	4282827	Podel.02G061300.v2.1	exon	156	GO:0009535//chloroplast thylakoid membrane;GO:0019898//extrinsic component of membrane;GO:0009654//photosystem II oxygen evolving complex	GO:0005509//calcium ion binding	GO:0015979//photosynthesis	K02717//photosystem II oxygen-evolving enhancer protein 2	XP_002300858.1//oxygen-evolving enhancer protein 2, chloroplastic [Populus trichocarpa] >ABK95552.1 unknown [Populus trichocarpa] >PNT48003.1 hypothetical protein POPTR_002G055700 [Populus trichocarpa]
novel_circ_000572	Chr02	+	4282688	4282827	Podel.02G061300.v2.1	exon	140	GO:0009535//chloroplast thylakoid membrane;GO:0019898//extrinsic component of membrane;GO:0009654//photosystem II oxygen evolving complex	GO:0005509//calcium ion binding	GO:0015979//photosynthesis	K02717//photosystem II oxygen-evolving enhancer protein 2	XP_002300858.1//oxygen-evolving enhancer protein 2, chloroplastic [Populus trichocarpa] >ABK95552.1 unknown [Populus trichocarpa] >PNT48003.1 hypothetical protein POPTR_002G055700 [Populus trichocarpa]
novel_circ_000573	Chr02	+	4282699	4282801	Podel.02G061300.v2.1	exon	103	GO:0009535//chloroplast thylakoid membrane;GO:0019898//extrinsic component of membrane;GO:0009654//photosystem II oxygen evolving complex	GO:0005509//calcium ion binding	GO:0015979//photosynthesis	K02717//photosystem II oxygen-evolving enhancer protein 2	XP_002300858.1//oxygen-evolving enhancer protein 2, chloroplastic [Populus trichocarpa] >ABK95552.1 unknown [Populus trichocarpa] >PNT48003.1 hypothetical protein POPTR_002G055700 [Populus trichocarpa]
novel_circ_000574	Chr02	+	4315784	4315885	NA	intergenic	102	NA	NA	NA	NA	NA
novel_circ_000575	Chr02	+	4720794	4720964	NA	intergenic	171	NA	NA	NA	NA	NA
novel_circ_000576	Chr02	+	4881880	4882050	Podel.02G069300.v2.1	exon	171	GO:0016021//integral component of membrane	GO:0008483//transaminase activity;GO:0016846//carbon-sulfur lyase activity	NA	K14548//U3 small nucleolar RNA-associated protein 4;K16903//L-tryptophan---pyruvate aminotransferase [EC:2.6.1.99]	XP_002300900.2//tryptophan aminotransferase-related protein 4 [Populus trichocarpa] >PNT48177.1 hypothetical protein POPTR_002G064000 [Populus trichocarpa]
novel_circ_000577	Chr02	+	4881992	4882444	Podel.02G069300.v2.1	exon	345	GO:0016021//integral component of membrane	GO:0008483//transaminase activity;GO:0016846//carbon-sulfur lyase activity	NA	K14548//U3 small nucleolar RNA-associated protein 4;K16903//L-tryptophan---pyruvate aminotransferase [EC:2.6.1.99]	XP_002300900.2//tryptophan aminotransferase-related protein 4 [Populus trichocarpa] >PNT48177.1 hypothetical protein POPTR_002G064000 [Populus trichocarpa]
novel_circ_000578	Chr02	+	4897361	4897663	NA	intergenic	303	NA	NA	NA	NA	NA
novel_circ_000579	Chr02	+	4897663	4897896	NA	intergenic	234	NA	NA	NA	NA	NA
novel_circ_000580	Chr02	+	5378559	5380043	Podel.02G075700.v2.1	exon	369	GO:0005829//cytosol	GO:0004712//protein serine/threonine/tyrosine kinase activity;GO:0004674//protein serine/threonine kinase activity;GO:0005524//ATP binding	GO:0071456//cellular response to hypoxia;GO:0009658//chloroplast organization	K17535//serine/threonine-protein kinase TNNI3K [EC:2.7.11.1];K04365//B-Raf proto-oncogene serine/threonine-protein kinase [EC:2.7.11.1]	XP_024451912.1//serine/threonine-protein kinase STY46 isoform X1 [Populus trichocarpa] >PNT48268.1 hypothetical protein POPTR_002G070000 [Populus trichocarpa]
novel_circ_000581	Chr02	+	5388218	5388422	NA	intergenic	205	NA	NA	NA	NA	NA
novel_circ_000582	Chr02	+	5388218	5388680	NA	intergenic	463	NA	NA	NA	NA	NA
novel_circ_000583	Chr02	+	5433544	5433644	Podel.02G076200.v2.1	exon	101	GO:0009506//plasmodesma	GO:0070696//transmembrane receptor protein serine/threonine kinase binding;GO:0004842//ubiquitin-protein transferase activity	GO:0010200//response to chitin;GO:0016567//protein ubiquitination	K08332//vacuolar protein 8	XP_002300932.1//U-box domain-containing protein 29 [Populus trichocarpa] >PNT48281.1 hypothetical protein POPTR_002G070500 [Populus trichocarpa]
novel_circ_000584	Chr02	+	5718906	5719073	NA	intergenic	168	NA	NA	NA	NA	NA
novel_circ_000585	Chr02	+	5718972	5719095	NA	intergenic	124	NA	NA	NA	NA	NA
novel_circ_000586	Chr02	+	5847151	5850976	NA	intergenic	3826	NA	NA	NA	NA	NA
novel_circ_000587	Chr02	+	5850785	5851720	Podel.02G082300.v2.1	exon	442	GO:0016020//membrane	NA	GO:0006886//intracellular protein transport	K23880;K12182//hepatocyte growth factor-regulated tyrosine kinase substrate;K13141//integrator complex subunit 4	XP_002300956.1//TOM1-like protein 3 isoform X1 [Populus trichocarpa] >PNT48365.1 hypothetical protein POPTR_002G075500 [Populus trichocarpa]
novel_circ_000588	Chr02	+	6009808	6014576	Podel.02G085000.v2.1	exon	1428	GO:0009941//chloroplast envelope;GO:0031969//chloroplast membrane	GO:0015462//ATPase-coupled protein transmembrane transporter activity;GO:0005524//ATP binding;GO:0015450//P-P-bond-hydrolysis-driven protein transmembrane transporter activity;GO:0016464//chloroplast protein-transporting ATPase activity	GO:0006605//protein targeting;GO:0017038//protein import	K03070//preprotein translocase subunit SecA	XP_021683895.1//protein translocase subunit SECA2, chloroplastic-like [Hevea brasiliensis]
novel_circ_000589	Chr02	+	6318606	6318880	Podel.02G088200.v2.1	exon	275	GO:0005634//nucleus	GO:0019900//kinase binding;GO:0044212;GO:0003700//DNA-binding transcription factor activity	GO:0009611//response to wounding;GO:0071456//cellular response to hypoxia;GO:0009788//negative regulation of abscisic acid-activated signaling pathway	K00521//ferric-chelate reductase [EC:1.16.1.7]	XP_002300972.1//NAC domain-containing protein 2 [Populus trichocarpa] >PNT48467.1 hypothetical protein POPTR_002G081000 [Populus trichocarpa]
novel_circ_000590	Chr02	+	6340861	6345347	Podel.02G088500.v2.1	exon	998	GO:0005874//microtubule;GO:0005871//kinesin complex;GO:0009507//chloroplast	GO:0005524//ATP binding;GO:0003777//microtubule motor activity;GO:0008017//microtubule binding;GO:0016887//ATPase activity	GO:0007018//microtubule-based movement	K11498//centromeric protein E	APR64284.1//hypothetical protein [Populus tomentosa]
novel_circ_000591	Chr02	+	6524014	6524890	Podel.02G090900.v2.1	exon	253	GO:0009535//chloroplast thylakoid membrane;GO:0009523//photosystem II;GO:0016021//integral component of membrane	GO:0042802//identical protein binding;GO:0051219//phosphoprotein binding	GO:0015979//photosynthesis	K03542//photosystem II 22kDa protein	XP_002300987.1//photosystem II 22 kDa protein, chloroplastic [Populus trichocarpa] >ABK96164.1 unknown [Populus trichocarpa] >PNT48529.1 hypothetical protein POPTR_002G083500 [Populus trichocarpa]
novel_circ_000592	Chr02	+	6524747	6524975	Podel.02G090900.v2.1	exon	229	GO:0009535//chloroplast thylakoid membrane;GO:0009523//photosystem II;GO:0016021//integral component of membrane	GO:0042802//identical protein binding;GO:0051219//phosphoprotein binding	GO:0015979//photosynthesis	K03542//photosystem II 22kDa protein	XP_002300987.1//photosystem II 22 kDa protein, chloroplastic [Populus trichocarpa] >ABK96164.1 unknown [Populus trichocarpa] >PNT48529.1 hypothetical protein POPTR_002G083500 [Populus trichocarpa]
novel_circ_000593	Chr02	+	6819673	6821595	Podel.02G094900.v2.1	intron	1923	GO:0005634//nucleus;GO:0005737//cytoplasm	NA	GO:1990592//protein K69-linked ufmylation	K12162//ubiquitin-fold modifier 1	XP_006386380.2//ubiquitin-fold modifier 1 isoform X1 [Populus trichocarpa] >ABK93968.1 unknown [Populus trichocarpa] >ABK94381.1 unknown [Populus trichocarpa] >PNT48604.1 hypothetical protein POPTR_002G087200 [Populus trichocarpa]
novel_circ_000594	Chr02	+	6867700	6870962	Podel.02G095400.v2.1	exon	467	GO:0005829//cytosol;GO:0009536//plastid;GO:0009507//chloroplast	GO:0004078//biotin-[methylcrotonoyl-CoA-carboxylase] ligase activity;GO:0005524//ATP binding;GO:0004077//biotin-[acetyl-CoA-carboxylase] ligase activity	GO:0006464//cellular protein modification process;GO:0042966//biotin carboxyl carrier protein biosynthetic process	K01942//biotin---protein ligase [EC:6.3.4.9 6.3.4.10 6.3.4.11 6.3.4.15]	XP_002301010.2//biotin--protein ligase 2 [Populus trichocarpa] >PNT48615.1 hypothetical protein POPTR_002G087700 [Populus trichocarpa]
novel_circ_000595	Chr02	+	7035054	7036432	Podel.02G097000.v2.1	exon	950	GO:0005634//nucleus	GO:0046872//metal ion binding;GO:0042054//histone methyltransferase activity	GO:0009908//flower development;GO:0048578//positive regulation of long-day photoperiodism, flowering;GO:0035556//intracellular signal transduction	K11380//NuA3 HAT complex component NTO1;K22156//protein Jade-3	XP_006386384.2//uncharacterized protein LOC18096224 isoform X1 [Populus trichocarpa] >PNT48651.1 hypothetical protein POPTR_002G089400 [Populus trichocarpa]
novel_circ_000596	Chr02	+	7457503	7457619	NA	intergenic	117	NA	NA	NA	NA	NA
novel_circ_000597	Chr02	+	7522015	7601370	NA	intergenic	79356	NA	NA	NA	NA	NA
novel_circ_000598	Chr02	+	7975379	7975823	Podel.02G108800.v2.1	exon	308	GO:0005829//cytosol	NA	NA	K11323//histone arginine demethylase JMJD6 [EC:1.14.11.-]	XP_021642212.1//F-box protein At1g78280 isoform X1 [Hevea brasiliensis]
novel_circ_000599	Chr02	+	8120404	8132613	NA	intergenic	12210	NA	NA	NA	NA	NA
novel_circ_000600	Chr02	+	8220653	8220764	Podel.02G112200.v2.1	exon	112	NA	NA	NA	K02183//calmodulin	XP_002301079.2//esterase AGAP003155 [Populus trichocarpa] >PNT48922.1 hypothetical protein POPTR_002G102500 [Populus trichocarpa]
novel_circ_000601	Chr02	+	8332905	8333061	NA	intergenic	157	NA	NA	NA	NA	NA
novel_circ_000602	Chr02	+	8390883	8391109	NA	intergenic	227	NA	NA	NA	NA	NA
novel_circ_000603	Chr02	+	8515525	8516015	Podel.02G115600.v2.1	exon	167	GO:0005634//nucleus	GO:0000981//DNA-binding transcription factor activity, RNA polymerase II-specific;GO:0000977//RNA polymerase II transcription regulatory region sequence-specific DNA binding;GO:0043565//sequence-specific DNA binding;GO:0000976//transcription regulatory region sequence-specific DNA binding;GO:0044212;GO:0008134//transcription factor binding;GO:0046983//protein dimerization activity	GO:0045944//positive regulation of transcription by RNA polymerase II;GO:0007275//multicellular organism development	K09260//MADS-box transcription enhancer factor 2A	XP_024452024.1//MADS-box protein JOINTLESS [Populus trichocarpa] >PNT48986.1 hypothetical protein POPTR_002G105600 [Populus trichocarpa] >RQO86782.1 hypothetical protein POPTR_002G105600 [Populus trichocarpa]
novel_circ_000604	Chr02	+	8520542	8522488	Podel.02G115700.v2.1	exon	481	NA	GO:0070139//SUMO-specific endopeptidase activity	GO:0016926//protein desumoylation	K08596//sentrin-specific protease 7 [EC:3.4.22.68]	XP_024452019.1//probable ubiquitin-like-specific protease 2B isoform X3 [Populus trichocarpa] >XP_024452020.1 probable ubiquitin-like-specific protease 2B isoform X4 [Populus trichocarpa]
novel_circ_000605	Chr02	+	8751061	8751168	NA	intergenic	108	NA	NA	NA	NA	NA
novel_circ_000606	Chr02	+	9244950	9245788	Podel.02G122500.v2.1	exon	543	GO:0016021//integral component of membrane;GO:0005886//plasma membrane	GO:0015175//neutral amino acid transmembrane transporter activity;GO:0015172//acidic amino acid transmembrane transporter activity;GO:0015293//symporter activity;GO:0015171//amino acid transmembrane transporter activity	GO:0015810//aspartate transmembrane transport;GO:0003333//amino acid transmembrane transport;GO:0015827//tryptophan transport	K14209//solute carrier family 36 (proton-coupled amino acid transporter)	XP_012068117.1//amino acid permease 6 [Jatropha curcas] >KDP41551.1 hypothetical protein JCGZ_15958 [Jatropha curcas]
novel_circ_000607	Chr02	+	9558836	9558971	NA	intergenic	136	NA	NA	NA	NA	NA
novel_circ_000608	Chr02	+	9702229	9703275	Podel.02G128300.v2.1	exon	651	GO:0005634//nucleus	NA	GO:0035266//meristem growth;GO:0010311//lateral root formation;GO:0010305//leaf vascular tissue pattern formation;GO:2000012//regulation of auxin polar transport;GO:0090696//post-embryonic plant organ development;GO:0010449//root meristem growth;GO:0010073//meristem maintenance;GO:0009793//embryo development ending in seed dormancy;GO:0048366//leaf development	K14548//U3 small nucleolar RNA-associated protein 4	XP_002301144.1//WD repeat-containing protein PCN isoform X1 [Populus trichocarpa] >PNT49235.1 hypothetical protein POPTR_002G117500 [Populus trichocarpa]
novel_circ_000609	Chr02	+	10323713	10324006	Podel.02G137200.v2.1	exon	294	GO:0005615//extracellular space	GO:0004252//serine-type endopeptidase activity;GO:0042802//identical protein binding;GO:0042803//protein homodimerization activity;GO:0008236//serine-type peptidase activity	GO:0009611//response to wounding;GO:0006508//proteolysis;GO:1902066//regulation of cell wall pectin metabolic process;GO:1900367//positive regulation of defense response to insect;GO:0006952//defense response;GO:0009827//plant-type cell wall modification;GO:0097264//self proteolysis;GO:0010628//positive regulation of gene expression;GO:0043171//peptide catabolic process	K01188//beta-glucosidase [EC:3.2.1.21];K13199//plasminogen activator inhibitor 1 RNA-binding protein;K13124//mitogen-activated protein kinase organizer 1	XP_011017184.1//PREDICTED: subtilisin-like protease [Populus euphratica]
novel_circ_000610	Chr02	+	10323850	10324033	Podel.02G137200.v2.1	exon	184	GO:0005615//extracellular space	GO:0004252//serine-type endopeptidase activity;GO:0042802//identical protein binding;GO:0042803//protein homodimerization activity;GO:0008236//serine-type peptidase activity	GO:0009611//response to wounding;GO:0006508//proteolysis;GO:1902066//regulation of cell wall pectin metabolic process;GO:1900367//positive regulation of defense response to insect;GO:0006952//defense response;GO:0009827//plant-type cell wall modification;GO:0097264//self proteolysis;GO:0010628//positive regulation of gene expression;GO:0043171//peptide catabolic process	K01188//beta-glucosidase [EC:3.2.1.21];K13199//plasminogen activator inhibitor 1 RNA-binding protein;K13124//mitogen-activated protein kinase organizer 1	XP_011017184.1//PREDICTED: subtilisin-like protease [Populus euphratica]
novel_circ_000611	Chr02	+	10810545	10810718	NA	intergenic	174	NA	NA	NA	NA	NA
novel_circ_000612	Chr02	+	10856905	10857078	NA	intergenic	174	NA	NA	NA	NA	NA
novel_circ_000613	Chr02	+	11403292	11404744	NA	intergenic	1453	NA	NA	NA	NA	NA
novel_circ_000614	Chr02	+	11459882	11464951	NA	intergenic	5070	NA	NA	NA	NA	NA
novel_circ_000615	Chr02	+	11459900	11464951	NA	intergenic	5052	NA	NA	NA	NA	NA
novel_circ_000616	Chr02	+	11461100	11466710	NA	intergenic	5611	NA	NA	NA	NA	NA
novel_circ_000617	Chr02	+	11466287	11466710	NA	intergenic	424	NA	NA	NA	NA	NA
novel_circ_000618	Chr02	+	11971357	11971526	Podel.02G160400.v2.1	exon	170	GO:0009535//chloroplast thylakoid membrane;GO:0005829//cytosol;GO:0009536//plastid;GO:0009570//chloroplast stroma;GO:0009507//chloroplast	GO:0046872//metal ion binding;GO:0004802//transketolase activity	GO:0046686//response to cadmium ion;GO:0006098//pentose-phosphate shunt;GO:0019253//reductive pentose-phosphate cycle	K00615//transketolase [EC:2.2.1.1]	XP_011034130.1//PREDICTED: transketolase, chloroplastic [Populus euphratica]
novel_circ_000619	Chr02	+	11971371	11971526	Podel.02G160400.v2.1	exon	156	GO:0009535//chloroplast thylakoid membrane;GO:0005829//cytosol;GO:0009536//plastid;GO:0009570//chloroplast stroma;GO:0009507//chloroplast	GO:0046872//metal ion binding;GO:0004802//transketolase activity	GO:0046686//response to cadmium ion;GO:0006098//pentose-phosphate shunt;GO:0019253//reductive pentose-phosphate cycle	K00615//transketolase [EC:2.2.1.1]	XP_011034130.1//PREDICTED: transketolase, chloroplastic [Populus euphratica]
novel_circ_000620	Chr02	+	13041417	13047510	NA	intergenic	6094	NA	NA	NA	NA	NA
novel_circ_000621	Chr02	+	13045747	13065028	NA	intergenic	19282	NA	NA	NA	NA	NA
novel_circ_000622	Chr02	+	13045758	13065028	NA	intergenic	19271	NA	NA	NA	NA	NA
novel_circ_000623	Chr02	+	13045830	13065028	NA	intergenic	19199	NA	NA	NA	NA	NA
novel_circ_000624	Chr02	+	13045868	13057346	NA	intergenic	11479	NA	NA	NA	NA	NA
novel_circ_000625	Chr02	+	13061806	13068536	NA	intergenic	6731	NA	NA	NA	NA	NA
novel_circ_000626	Chr02	+	14250080	14250316	NA	intergenic	237	NA	NA	NA	NA	NA
novel_circ_000627	Chr02	+	14558215	14563195	NA	intergenic	4981	NA	NA	NA	NA	NA
novel_circ_000628	Chr02	+	14610118	14612070	NA	intergenic	1953	NA	NA	NA	NA	NA
novel_circ_000629	Chr02	+	14806586	14806699	NA	intergenic	114	NA	NA	NA	NA	NA
novel_circ_000630	Chr02	+	14818281	14818495	NA	intergenic	215	NA	NA	NA	NA	NA
novel_circ_000631	Chr02	+	15659060	15659673	Podel.02G198800.v2.1	exon	425	GO:0005634//nucleus	NA	GO:0000160//phosphorelay signal transduction system;GO:0048511//rhythmic process	K12130//pseudo-response regulator 5	XP_002301443.2//two-component response regulator-like PRR95 isoform X1 [Populus trichocarpa] >PNT50293.1 hypothetical protein POPTR_002G179800 [Populus trichocarpa]
novel_circ_000632	Chr02	+	15863041	15863490	NA	intergenic	450	NA	NA	NA	NA	NA
novel_circ_000633	Chr02	+	16127817	16133192	NA	intergenic	5376	NA	NA	NA	NA	NA
novel_circ_000634	Chr02	+	16146437	16146565	Podel.02G203700.v2.1	exon	129	NA	NA	NA	NA	XP_006375411.1//paladin isoform X2 [Populus trichocarpa] >PNT04184.1 hypothetical protein POPTR_014G109900 [Populus trichocarpa]
novel_circ_000635	Chr02	+	17080088	17080753	NA	intergenic	666	NA	NA	NA	NA	NA
novel_circ_000636	Chr02	+	18209513	18209614	Podel.02G220900.v2.1	exon	102	NA	NA	NA	NA	PNT50666.2//hypothetical protein POPTR_002G198200 [Populus trichocarpa]
novel_circ_000637	Chr02	+	19202568	19202684	NA	intergenic	117	NA	NA	NA	NA	NA
novel_circ_000638	Chr02	+	20074647	20074799	NA	intergenic	153	NA	NA	NA	NA	NA
novel_circ_000639	Chr02	+	20075449	20075692	NA	intergenic	244	NA	NA	NA	NA	NA
novel_circ_000640	Chr02	+	20075449	20075874	NA	intergenic	426	NA	NA	NA	NA	NA
novel_circ_000641	Chr02	+	20075449	20076020	NA	intergenic	572	NA	NA	NA	NA	NA
novel_circ_000642	Chr02	+	20075449	20077004	NA	intergenic	1556	NA	NA	NA	NA	NA
novel_circ_000643	Chr02	+	20075451	20075889	NA	intergenic	439	NA	NA	NA	NA	NA
novel_circ_000644	Chr02	+	20075451	20075900	NA	intergenic	450	NA	NA	NA	NA	NA
novel_circ_000645	Chr02	+	20075452	20075633	NA	intergenic	182	NA	NA	NA	NA	NA
novel_circ_000646	Chr02	+	20075454	20075681	NA	intergenic	228	NA	NA	NA	NA	NA
novel_circ_000647	Chr02	+	20075454	20075781	NA	intergenic	328	NA	NA	NA	NA	NA
novel_circ_000648	Chr02	+	20075454	20076495	NA	intergenic	1042	NA	NA	NA	NA	NA
novel_circ_000649	Chr02	+	20075832	20076066	NA	intergenic	235	NA	NA	NA	NA	NA
novel_circ_000650	Chr02	+	20076538	20076704	Podel.02G231800.v2.1	exon	167	GO:0005743//mitochondrial inner membrane;GO:0016021//integral component of membrane;GO:0070469//respirasome	GO:0004129//cytochrome-c oxidase activity;GO:0005507//copper ion binding	NA	K02261//cytochrome c oxidase subunit 2	YP_009173824.1//cytochrome c oxidase subunit 2 (mitochondrion) [Populus tremula] >YP_009178722.1 cytochrome c oxidase subunit 2 (mitochondrion) [Populus tremula x Populus alba] >YP_009389161.1 cytochrome c oxidase subunit 2 (mitochondrion) [Populus davidiana] >XP_011043350.1 PREDICTED: cytochrome c oxidase subunit 2 [Populus euphratica] >ALH07298.1 cytochrome c oxidase subunit 2 (mitochondrion) […
novel_circ_000651	Chr02	+	20126746	20128998	NA	intergenic	2253	NA	NA	NA	NA	NA
novel_circ_000652	Chr02	+	20127382	20128686	NA	intergenic	1305	NA	NA	NA	NA	NA
novel_circ_000653	Chr02	+	20128515	20128797	NA	intergenic	283	NA	NA	NA	NA	NA
novel_circ_000654	Chr02	+	20131331	20131499	NA	intergenic	169	NA	NA	NA	NA	NA
novel_circ_000655	Chr02	+	20138846	20138954	NA	intergenic	109	NA	NA	NA	NA	NA
novel_circ_000656	Chr02	+	20148544	20148922	NA	intergenic	379	NA	NA	NA	NA	NA
novel_circ_000657	Chr02	+	20156827	20157229	Podel.02G233300.v2.1	exon_intron	403	GO:0005840//ribosome;GO:0005739//mitochondrion	NA	NA	NA	YP_009173834.1//ribosomal protein S1 (mitochondrion) [Populus tremula] >YP_009178732.1 ribosomal protein S1 (mitochondrion) [Populus tremula x Populus alba] >YP_009389174.1 ribosomal protein S1 (mitochondrion) [Populus davidiana] >ALH07313.1 ribosomal protein S1 (mitochondrion) [Populus tremula] >ALJ49769.1 ribosomal protein S1 (mitochondrion) [Populus tremula x Populus alba] >ARX79181.1 ribosoma…
novel_circ_000658	Chr02	+	20191864	20192007	NA	intergenic	144	NA	NA	NA	NA	NA
novel_circ_000659	Chr02	+	20192621	20192780	NA	intergenic	160	NA	NA	NA	NA	NA
novel_circ_000660	Chr02	+	20195054	20195330	NA	intergenic	277	NA	NA	NA	NA	NA
novel_circ_000661	Chr02	+	20195071	20195404	NA	intergenic	334	NA	NA	NA	NA	NA
novel_circ_000662	Chr02	+	20195115	20195335	NA	intergenic	221	NA	NA	NA	NA	NA
novel_circ_000663	Chr02	+	20195132	20195330	NA	intergenic	199	NA	NA	NA	NA	NA
novel_circ_000664	Chr02	+	20198863	20237888	NA	intergenic	39026	NA	NA	NA	NA	NA
novel_circ_000665	Chr02	+	20199218	20199393	NA	intergenic	176	NA	NA	NA	NA	NA
novel_circ_000666	Chr02	+	20201868	20202115	NA	intergenic	248	NA	NA	NA	NA	NA
novel_circ_000667	Chr02	+	20238189	20238436	NA	intergenic	248	NA	NA	NA	NA	NA
novel_circ_000668	Chr02	+	20281655	20281831	NA	intergenic	177	NA	NA	NA	NA	NA
novel_circ_000669	Chr02	+	20297330	20297479	NA	intergenic	150	NA	NA	NA	NA	NA
novel_circ_000670	Chr02	+	20300289	20300523	NA	intergenic	235	NA	NA	NA	NA	NA
novel_circ_000671	Chr02	+	20300301	20300523	NA	intergenic	223	NA	NA	NA	NA	NA
novel_circ_000672	Chr02	+	20300379	20300523	NA	intergenic	145	NA	NA	NA	NA	NA
novel_circ_000673	Chr02	+	20325123	20325232	NA	intergenic	110	NA	NA	NA	NA	NA
novel_circ_000674	Chr02	+	20332257	20332424	NA	intergenic	168	NA	NA	NA	NA	NA
novel_circ_000675	Chr02	+	20625316	20625770	Podel.02G237500.v2.1	exon	370	GO:0005634//nucleus	GO:0046872//metal ion binding;GO:0004721//phosphoprotein phosphatase activity	GO:0009742//brassinosteroid mediated signaling pathway	K01090//protein phosphatase [EC:3.1.3.16]	XP_024450323.1//serine/threonine-protein phosphatase BSL1 isoform X2 [Populus trichocarpa] >PNT50902.1 hypothetical protein POPTR_002G213300 [Populus trichocarpa]
novel_circ_000676	Chr02	+	21131161	21131317	Podel.02G240000.v2.1	exon	157	GO:0009507//chloroplast	GO:0050661//NADP binding;GO:0047100//glyceraldehyde-3-phosphate dehydrogenase (NADP+) (phosphorylating) activity;GO:0051287//NAD binding	GO:0006006//glucose metabolic process;GO:0019253//reductive pentose-phosphate cycle	K05298//glyceraldehyde-3-phosphate dehydrogenase (NADP+) (phosphorylating) [EC:1.2.1.13]	ABK96725.1//unknown [Populus trichocarpa x Populus deltoides]
novel_circ_000677	Chr02	+	21131162	21131362	Podel.02G240000.v2.1	exon	201	GO:0009507//chloroplast	GO:0050661//NADP binding;GO:0047100//glyceraldehyde-3-phosphate dehydrogenase (NADP+) (phosphorylating) activity;GO:0051287//NAD binding	GO:0006006//glucose metabolic process;GO:0019253//reductive pentose-phosphate cycle	K05298//glyceraldehyde-3-phosphate dehydrogenase (NADP+) (phosphorylating) [EC:1.2.1.13]	ABK96725.1//unknown [Populus trichocarpa x Populus deltoides]
novel_circ_000678	Chr02	+	21356603	21356718	NA	intergenic	116	NA	NA	NA	NA	NA
novel_circ_000679	Chr02	+	21356612	21356742	NA	intergenic	131	NA	NA	NA	NA	NA
novel_circ_000680	Chr02	+	22453216	22462602	NA	intergenic	9387	NA	NA	NA	NA	NA
novel_circ_000681	Chr02	+	22453468	22463602	NA	intergenic	10135	NA	NA	NA	NA	NA
novel_circ_000682	Chr02	+	23483547	23484796	Podel.02G254000.v2.1	exon	508	GO:0005634//nucleus;GO:0000785//chromatin;GO:0005694//chromosome;GO:0008278//cohesin complex	GO:0003682//chromatin binding	GO:0007062//sister chromatid cohesion;GO:0051301//cell division;GO:0051455//monopolar spindle attachment to meiosis I kinetochore;GO:0051754//meiotic sister chromatid cohesion, centromeric	K06671//cohesin complex subunit SA-1/2	XP_002301652.2//sister-chromatid cohesion protein 3 [Populus trichocarpa] >PNT51198.1 hypothetical protein POPTR_002G230800 [Populus trichocarpa]
novel_circ_000683	Chr02	+	23483918	23487259	NA	intergenic	3342	NA	NA	NA	NA	NA
novel_circ_000684	Chr02	+	23532477	23532594	NA	intergenic	118	NA	NA	NA	NA	NA
novel_circ_000685	Chr02	+	23533128	23533368	NA	intergenic	241	NA	NA	NA	NA	NA
novel_circ_000686	Chr02	+	23533224	23533368	NA	intergenic	145	NA	NA	NA	NA	NA
novel_circ_000687	Chr02	+	23533341	23533512	NA	intergenic	172	NA	NA	NA	NA	NA
novel_circ_000688	Chr02	+	23533362	23533470	NA	intergenic	109	NA	NA	NA	NA	NA
novel_circ_000689	Chr02	+	23533533	23535206	NA	intergenic	1674	NA	NA	NA	NA	NA
novel_circ_000690	Chr02	+	23534459	23534585	NA	intergenic	127	NA	NA	NA	NA	NA
novel_circ_000691	Chr02	+	23534459	23534603	NA	intergenic	145	NA	NA	NA	NA	NA
novel_circ_000692	Chr02	+	23535020	23535137	NA	intergenic	118	NA	NA	NA	NA	NA
novel_circ_000693	Chr02	+	23535038	23535281	NA	intergenic	244	NA	NA	NA	NA	NA
novel_circ_000694	Chr02	+	23535251	23535395	NA	intergenic	145	NA	NA	NA	NA	NA
novel_circ_000695	Chr02	+	23535610	23535754	NA	intergenic	145	NA	NA	NA	NA	NA
novel_circ_000696	Chr02	+	23823515	23825752	Podel.02G256100.v2.1	exon	1035	GO:0005634//nucleus	GO:0046872//metal ion binding;GO:0042800//histone methyltransferase activity (H3-K4 specific)	GO:0044648//histone H3-K4 dimethylation;GO:0040029//regulation of gene expression, epigenetic;GO:0006355//regulation of transcription, DNA-templated;GO:0051568//histone H3-K4 methylation;GO:0010228//vegetative to reproductive phase transition of meristem	K11380//NuA3 HAT complex component NTO1;K11422//histone-lysine N-methyltransferase SETD1 [EC:2.1.1.43]	XP_024451428.1//histone-lysine N-methyltransferase ATX1 [Populus trichocarpa] >XP_024451429.1 histone-lysine N-methyltransferase ATX1 [Populus trichocarpa] >XP_024451430.1 histone-lysine N-methyltransferase ATX1 [Populus trichocarpa] >PNT51242.2 hypothetical protein POPTR_002G232800 [Populus trichocarpa]
novel_circ_000697	Chr02	+	24497433	24497759	Podel.02G262300.v2.1	exon	165	GO:0005634//nucleus;GO:0000775//chromosome, centromeric region	GO:0046974//histone methyltransferase activity (H3-K9 specific);GO:0008270//zinc ion binding;GO:0010385//double-stranded methylated DNA binding;GO:0008327//methyl-CpG binding;GO:0010429//methyl-CpNpN binding;GO:0010428//methyl-CpNpG binding	GO:0010216//maintenance of DNA methylation;GO:0016571//histone methylation;GO:0051567//histone H3-K9 methylation;GO:0018022//peptidyl-lysine methylation	K11420//euchromatic histone-lysine N-methyltransferase [EC:2.1.1.43]	XP_002302961.3//histone-lysine N-methyltransferase, H3 lysine-9 specific SUVH4 isoform X1 [Populus trichocarpa] >RQO87383.1 hypothetical protein POPTR_002G237950 [Populus trichocarpa]
novel_circ_000698	Chr02	+	24646716	24646946	NA	intergenic	231	NA	NA	NA	NA	NA
novel_circ_000699	Chr02	+	24815829	24844696	NA	intergenic	28868	NA	NA	NA	NA	NA
novel_circ_000700	Chr02	+	25346002	25346245	Podel.02G273200.v2.1	exon	244	GO:0000138//Golgi trans cisterna;GO:0005768//endosome;GO:0005794//Golgi apparatus;GO:0016021//integral component of membrane;GO:0005739//mitochondrion;GO:0005802//trans-Golgi network;GO:0000139//Golgi membrane	GO:0047262//polygalacturonate 4-alpha-galacturonosyltransferase activity;GO:0016757//transferase activity, transferring glycosyl groups	GO:0007155//cell adhesion;GO:0045489//pectin biosynthetic process;GO:0010289//homogalacturonan biosynthetic process	K13648//alpha-1,4-galacturonosyltransferase [EC:2.4.1.43]	XP_002301803.1//galacturonosyltransferase 8 [Populus trichocarpa] >PNT51514.1 hypothetical protein POPTR_002G246500 [Populus trichocarpa]
novel_circ_000701	Chr02	+	25473518	25475188	Podel.02G275300.v2.1	exon	423	GO:0005634//nucleus;GO:0005737//cytoplasm	GO:0003755//peptidyl-prolyl cis-trans isomerase activity;GO:0005516//calmodulin binding	GO:0070370//cellular heat acclimation;GO:0000413//protein peptidyl-prolyl isomerization;GO:0061077//chaperone-mediated protein folding	K09571//FK506-binding protein 4/5 [EC:5.2.1.8]	XP_002301809.1//peptidyl-prolyl cis-trans isomerase FKBP62 isoform X1 [Populus trichocarpa] >PNT51553.1 hypothetical protein POPTR_002G248300 [Populus trichocarpa]
novel_circ_000702	Chr02	+	25476086	25476203	Podel.02G275300.v2.1	exon	118	GO:0005634//nucleus;GO:0005737//cytoplasm	GO:0003755//peptidyl-prolyl cis-trans isomerase activity;GO:0005516//calmodulin binding	GO:0070370//cellular heat acclimation;GO:0000413//protein peptidyl-prolyl isomerization;GO:0061077//chaperone-mediated protein folding	K09571//FK506-binding protein 4/5 [EC:5.2.1.8]	XP_002301809.1//peptidyl-prolyl cis-trans isomerase FKBP62 isoform X1 [Populus trichocarpa] >PNT51553.1 hypothetical protein POPTR_002G248300 [Populus trichocarpa]
novel_circ_000703	Chr02	+	25714970	25718975	NA	intergenic	4006	NA	NA	NA	NA	NA
novel_circ_000704	Chr02	+	25791685	25791894	NA	intergenic	210	NA	NA	NA	NA	NA
novel_circ_000705	Chr02	+	25791700	25791946	NA	intergenic	247	NA	NA	NA	NA	NA
novel_circ_000706	Chr02	+	25887614	25887807	Podel.02G280600.v2.1	exon	108	GO:0009535//chloroplast thylakoid membrane;GO:0009538//photosystem I reaction center	NA	GO:0015979//photosynthesis	K02693//photosystem I subunit IV	XP_002301832.1//photosystem I reaction center subunit IV A, chloroplastic isoform X2 [Populus trichocarpa] >PNT51649.1 hypothetical protein POPTR_002G253800 [Populus trichocarpa]
novel_circ_000707	Chr02	+	26051274	26053254	Podel.02G282600.v2.1	exon	366	NA	GO:1990055//phenylacetaldehyde synthase activity;GO:0004837//tyrosine decarboxylase activity;GO:0030170//pyridoxal phosphate binding	GO:0009611//response to wounding;GO:0006559//L-phenylalanine catabolic process	K01593//aromatic-L-amino-acid/L-tryptophan decarboxylase [EC:4.1.1.28 4.1.1.105]	XP_021673956.1//tyrosine decarboxylase 1 isoform X2 [Hevea brasiliensis]
novel_circ_000708	Chr02	+	26135160	26135390	NA	intergenic	231	NA	NA	NA	NA	NA
novel_circ_000709	Chr02	+	26155550	26155650	Podel.02G283900.v2.1	exon	101	NA	NA	NA	NA	XP_002301849.2//uncharacterized protein LOC7461489 [Populus trichocarpa] >PNT51741.1 hypothetical protein POPTR_002G256900 [Populus trichocarpa]
novel_circ_000710	Chr02	+	26155550	26155707	Podel.02G283900.v2.1	exon	158	NA	NA	NA	NA	XP_002301849.2//uncharacterized protein LOC7461489 [Populus trichocarpa] >PNT51741.1 hypothetical protein POPTR_002G256900 [Populus trichocarpa]
novel_circ_000711	Chr02	+	26155553	26155674	Podel.02G283900.v2.1	exon	122	NA	NA	NA	NA	XP_002301849.2//uncharacterized protein LOC7461489 [Populus trichocarpa] >PNT51741.1 hypothetical protein POPTR_002G256900 [Populus trichocarpa]
novel_circ_000712	Chr02	+	26155553	26155731	Podel.02G283900.v2.1	exon	179	NA	NA	NA	NA	XP_002301849.2//uncharacterized protein LOC7461489 [Populus trichocarpa] >PNT51741.1 hypothetical protein POPTR_002G256900 [Populus trichocarpa]
novel_circ_000713	Chr02	+	26155604	26155731	Podel.02G283900.v2.1	exon	128	NA	NA	NA	NA	XP_002301849.2//uncharacterized protein LOC7461489 [Populus trichocarpa] >PNT51741.1 hypothetical protein POPTR_002G256900 [Populus trichocarpa]
novel_circ_000714	Chr02	+	26543761	26543878	NA	intergenic	118	NA	NA	NA	NA	NA
novel_circ_000715	Chr02	+	26545069	26545186	NA	intergenic	118	NA	NA	NA	NA	NA
novel_circ_000716	Chr02	+	26580332	26580497	Podel.02G289100.v2.1	exon	166	GO:0005829//cytosol;GO:0009536//plastid;GO:0000932//P-body	GO:0003729//mRNA binding;GO:0030371//translation repressor activity	GO:0050832//defense response to fungus;GO:0051607//defense response to virus;GO:0042742//defense response to bacterium;GO:0002237//response to molecule of bacterial origin;GO:0009737//response to abscisic acid;GO:0002229//defense response to oomycetes;GO:0012501//programmed cell death;GO:0031347//regulation of defense response;GO:0060548//negative regulation of cell death	K18730//PERQ amino acid-rich with GYF domain-containing protein	XP_006386925.1//uncharacterized protein LOC7461515 [Populus trichocarpa] >PNT51845.1 hypothetical protein POPTR_002G262300 [Populus trichocarpa]
novel_circ_000717	Chr03	-	1376572	1390578	NA	intergenic	14007	NA	NA	NA	NA	NA
novel_circ_000718	Chr03	-	1506244	1594447	NA	intergenic	88204	NA	NA	NA	NA	NA
novel_circ_000719	Chr03	-	1945647	1991794	NA	intergenic	46148	NA	NA	NA	NA	NA
novel_circ_000720	Chr03	-	1959996	2093783	NA	intergenic	133788	NA	NA	NA	NA	NA
novel_circ_000721	Chr03	-	1972444	2010393	NA	intergenic	37950	NA	NA	NA	NA	NA
novel_circ_000722	Chr03	-	1972444	2029835	NA	intergenic	57392	NA	NA	NA	NA	NA
novel_circ_000723	Chr03	-	1972444	2043210	NA	intergenic	70767	NA	NA	NA	NA	NA
novel_circ_000724	Chr03	-	2439010	2451266	NA	intergenic	12257	NA	NA	NA	NA	NA
novel_circ_000725	Chr03	-	3003522	3008405	NA	intergenic	4884	NA	NA	NA	NA	NA
novel_circ_000726	Chr03	-	3006846	3008405	Podel.03G029600.v2.1	exon	334	GO:0030134//COPII-coated ER to Golgi transport vesicle;GO:0005783//endoplasmic reticulum;GO:0030173//integral component of Golgi membrane;GO:0030176//integral component of endoplasmic reticulum membrane;GO:0005789//endoplasmic reticulum membrane;GO:0000139//Golgi membrane	NA	GO:0006886//intracellular protein transport;GO:0006890//retrograde vesicle-mediated transport, Golgi to endoplasmic reticulum;GO:0006888//endoplasmic reticulum to Golgi vesicle-mediated transport	K20367//endoplasmic reticulum-Golgi intermediate compartment protein 3	XP_024453654.1//endoplasmic reticulum-Golgi intermediate compartment protein 3 isoform X2 [Populus trichocarpa]
novel_circ_000727	Chr03	-	3572111	3687831	NA	intergenic	115721	NA	NA	NA	NA	NA
novel_circ_000728	Chr03	-	4069153	4069454	Podel.03G038600.v2.1	exon	195	NA	NA	NA	K06268//serine/threonine-protein phosphatase 2B regulatory subunit	XP_006385284.1//calcineurin subunit B isoform X2 [Populus trichocarpa] >PNT43365.1 hypothetical protein POPTR_003G030300 [Populus trichocarpa] >RQO87761.1 hypothetical protein POPTR_003G030300 [Populus trichocarpa]
novel_circ_000729	Chr03	-	4083272	4095397	NA	intergenic	12126	NA	NA	NA	NA	NA
novel_circ_000730	Chr03	-	4154859	4154964	Podel.03G039300.v2.1	exon	106	GO:0005886//plasma membrane;GO:0005737//cytoplasm	NA	GO:0007275//multicellular organism development;GO:0007049//cell cycle;GO:0009737//response to abscisic acid	K03255//protein TIF31	XP_024453137.1//protein TSS [Populus trichocarpa] >PNT43378.1 hypothetical protein POPTR_003G031000 [Populus trichocarpa]
novel_circ_000731	Chr03	-	4163078	4163574	Podel.03G039300.v2.1	exon	386	GO:0005886//plasma membrane;GO:0005737//cytoplasm	NA	GO:0007275//multicellular organism development;GO:0007049//cell cycle;GO:0009737//response to abscisic acid	K03255//protein TIF31	XP_024453137.1//protein TSS [Populus trichocarpa] >PNT43378.1 hypothetical protein POPTR_003G031000 [Populus trichocarpa]
novel_circ_000732	Chr03	-	4286540	4286759	NA	intergenic	220	NA	NA	NA	NA	NA
novel_circ_000733	Chr03	-	4288641	4288994	NA	intergenic	354	NA	NA	NA	NA	NA
novel_circ_000734	Chr03	-	4879995	4880685	Podel.03G044100.v2.1	exon	398	GO:0016021//integral component of membrane;GO:0005789//endoplasmic reticulum membrane	GO:0016709//oxidoreductase activity, acting on paired donors, with incorporation or reduction of molecular oxygen, NAD(P)H as one donor, and incorporation of one atom of oxygen;GO:0020037//heme binding;GO:0005506//iron ion binding;GO:0102097//(22S)-22-hydroxy-5alpha-campestan-3-one C-23 hydroxylase activity;GO:0004497//monooxygenase activity;GO:0016491//oxidoreductase activity	GO:0010268//brassinosteroid homeostasis;GO:0007275//multicellular organism development;GO:0016132//brassinosteroid biosynthetic process;GO:0048443//stamen development;GO:0016125//sterol metabolic process;GO:0055114//oxidation-reduction process;GO:0048441//petal development;GO:0048366//leaf development	K12638//3-epi-6-deoxocathasterone 23-monooxygenase [EC:1.14.14.147]	XP_011014459.1//PREDICTED: 3-epi-6-deoxocathasterone 23-monooxygenase-like isoform X2 [Populus euphratica]
novel_circ_000735	Chr03	-	5108251	5108422	NA	intergenic	172	NA	NA	NA	NA	NA
novel_circ_000736	Chr03	-	5588268	5588405	NA	intergenic	138	NA	NA	NA	NA	NA
novel_circ_000737	Chr03	-	6597848	6598515	NA	intergenic	668	NA	NA	NA	NA	NA
novel_circ_000738	Chr03	-	7297386	7297519	NA	intergenic	134	NA	NA	NA	NA	NA
novel_circ_000739	Chr03	-	7583776	7585389	Podel.03G057600.v2.1	exon	295	GO:0005886//plasma membrane	GO:0005525//GTP binding;GO:0003924//GTPase activity	GO:0015031//protein transport	K07889//Ras-related protein Rab-5C	XP_002303285.1//ras-related protein RHN1 [Populus trichocarpa] >PNT43804.1 hypothetical protein POPTR_003G054900 [Populus trichocarpa]
novel_circ_000740	Chr03	-	7797672	7797884	Podel.03G059100.v2.1	exon	213	NA	NA	NA	NA	XP_006385477.2//centromere protein C [Populus trichocarpa] >PNT43839.1 hypothetical protein POPTR_003G056600 [Populus trichocarpa]
novel_circ_000741	Chr03	-	8156583	8156698	NA	intergenic	116	NA	NA	NA	NA	NA
novel_circ_000742	Chr03	-	8791781	8791918	Podel.03G066600.v2.1	exon	138	NA	NA	NA	K23573	XP_024453597.1//uncharacterized protein LOC7475702 isoform X1 [Populus trichocarpa] >XP_024453598.1 uncharacterized protein LOC7475702 isoform X1 [Populus trichocarpa] >PNT43978.2 hypothetical protein POPTR_003G063700 [Populus trichocarpa]
novel_circ_000743	Chr03	-	8792253	8792387	Podel.03G066600.v2.1	exon	135	NA	NA	NA	K23573	XP_024453597.1//uncharacterized protein LOC7475702 isoform X1 [Populus trichocarpa] >XP_024453598.1 uncharacterized protein LOC7475702 isoform X1 [Populus trichocarpa] >PNT43978.2 hypothetical protein POPTR_003G063700 [Populus trichocarpa]
novel_circ_000744	Chr03	-	8934306	8934774	NA	intergenic	469	NA	NA	NA	NA	NA
novel_circ_000745	Chr03	-	9307875	9321063	NA	intergenic	13189	NA	NA	NA	NA	NA
novel_circ_000746	Chr03	-	9308367	9314528	Podel.03G071400.v2.1	exon_intron	6074	GO:0005777//peroxisome	GO:0052852//very-long-chain-(S)-2-hydroxy-acid oxidase activity;GO:0010181//FMN binding;GO:0052854//medium-chain-(S)-2-hydroxy-acid oxidase activity;GO:0004459//L-lactate dehydrogenase activity;GO:0052853//long-chain-(S)-2-hydroxy-long-chain-acid oxidase activity	GO:0009854//oxidative photosynthetic carbon pathway;GO:0019516//lactate oxidation;GO:0042742//defense response to bacterium;GO:0050665//hydrogen peroxide biosynthetic process	K11517//(S)-2-hydroxy-acid oxidase [EC:1.1.3.15]	XP_011036482.1//PREDICTED: peroxisomal (S)-2-hydroxy-acid oxidase GLO4-like [Populus euphratica] >XP_011036483.1 PREDICTED: peroxisomal (S)-2-hydroxy-acid oxidase GLO4-like [Populus euphratica] >XP_011036484.1 PREDICTED: peroxisomal (S)-2-hydroxy-acid oxidase GLO4-like [Populus euphratica]
novel_circ_000747	Chr03	-	9310099	9323674	NA	intergenic	13576	NA	NA	NA	NA	NA
novel_circ_000748	Chr03	-	9310725	9316559	Podel.03G071400.v2.1	exon_intron	4425	GO:0005777//peroxisome	GO:0052852//very-long-chain-(S)-2-hydroxy-acid oxidase activity;GO:0010181//FMN binding;GO:0052854//medium-chain-(S)-2-hydroxy-acid oxidase activity;GO:0004459//L-lactate dehydrogenase activity;GO:0052853//long-chain-(S)-2-hydroxy-long-chain-acid oxidase activity	GO:0009854//oxidative photosynthetic carbon pathway;GO:0019516//lactate oxidation;GO:0042742//defense response to bacterium;GO:0050665//hydrogen peroxide biosynthetic process	K11517//(S)-2-hydroxy-acid oxidase [EC:1.1.3.15]	XP_011036482.1//PREDICTED: peroxisomal (S)-2-hydroxy-acid oxidase GLO4-like [Populus euphratica] >XP_011036483.1 PREDICTED: peroxisomal (S)-2-hydroxy-acid oxidase GLO4-like [Populus euphratica] >XP_011036484.1 PREDICTED: peroxisomal (S)-2-hydroxy-acid oxidase GLO4-like [Populus euphratica]
novel_circ_000749	Chr03	-	9310725	9316571	NA	intergenic	5847	NA	NA	NA	NA	NA
novel_circ_000750	Chr03	-	9310725	9323890	NA	intergenic	13166	NA	NA	NA	NA	NA
novel_circ_000751	Chr03	-	9310838	9323895	NA	intergenic	13058	NA	NA	NA	NA	NA
novel_circ_000752	Chr03	-	9314235	9321063	NA	intergenic	6829	NA	NA	NA	NA	NA
novel_circ_000753	Chr03	-	9315065	9322070	NA	intergenic	7006	NA	NA	NA	NA	NA
novel_circ_000754	Chr03	-	9315250	9322406	NA	intergenic	7157	NA	NA	NA	NA	NA
novel_circ_000755	Chr03	-	9315933	9322999	NA	intergenic	7067	NA	NA	NA	NA	NA
novel_circ_000756	Chr03	-	9316417	9323674	NA	intergenic	7258	NA	NA	NA	NA	NA
novel_circ_000757	Chr03	-	9371671	9371786	Podel.03G072700.v2.1	exon	116	NA	NA	NA	K05658//ATP-binding cassette, subfamily B (MDR/TAP), member 1 [EC:7.6.2.2]	XP_024453244.1//COP1-interacting protein 7 isoform X5 [Populus trichocarpa] >PNT44118.1 hypothetical protein POPTR_003G070400 [Populus trichocarpa]
novel_circ_000758	Chr03	-	9746903	9747016	NA	intergenic	114	NA	NA	NA	NA	NA
novel_circ_000759	Chr03	-	10342714	10343774	Podel.03G082900.v2.1	exon	545	GO:0005634//nucleus;GO:0005737//cytoplasm	GO:0046872//metal ion binding;GO:0004842//ubiquitin-protein transferase activity	GO:0045892//negative regulation of transcription, DNA-templated;GO:0009409//response to cold;GO:0016567//protein ubiquitination;GO:0010228//vegetative to reproductive phase transition of meristem	K16278//E3 ubiquitin-protein ligase HOS1 [EC:2.3.2.27]	XP_024453716.1//E3 ubiquitin-protein ligase HOS1 [Populus trichocarpa] >PNT44298.1 hypothetical protein POPTR_003G079700 [Populus trichocarpa]
novel_circ_000760	Chr03	-	10342714	10344025	Podel.03G082900.v2.1	exon	680	GO:0005634//nucleus;GO:0005737//cytoplasm	GO:0046872//metal ion binding;GO:0004842//ubiquitin-protein transferase activity	GO:0045892//negative regulation of transcription, DNA-templated;GO:0009409//response to cold;GO:0016567//protein ubiquitination;GO:0010228//vegetative to reproductive phase transition of meristem	K16278//E3 ubiquitin-protein ligase HOS1 [EC:2.3.2.27]	XP_024453716.1//E3 ubiquitin-protein ligase HOS1 [Populus trichocarpa] >PNT44298.1 hypothetical protein POPTR_003G079700 [Populus trichocarpa]
novel_circ_000761	Chr03	-	10515786	10518132	NA	intergenic	2347	NA	NA	NA	NA	NA
novel_circ_000762	Chr03	-	11465097	11465307	Podel.03G095500.v2.1	exon	211	GO:0009507//chloroplast	NA	NA	NA	XP_006385629.1//pentatricopeptide repeat-containing protein At5g46580, chloroplastic [Populus trichocarpa] >PNT44505.1 hypothetical protein POPTR_003G089600 [Populus trichocarpa]
novel_circ_000763	Chr03	-	11465448	11465640	Podel.03G095500.v2.1	exon	193	GO:0009507//chloroplast	NA	NA	NA	XP_006385629.1//pentatricopeptide repeat-containing protein At5g46580, chloroplastic [Populus trichocarpa] >PNT44505.1 hypothetical protein POPTR_003G089600 [Populus trichocarpa]
novel_circ_000764	Chr03	-	11853152	11854121	NA	intergenic	970	NA	NA	NA	NA	NA
novel_circ_000765	Chr03	-	12741801	12742065	NA	intergenic	265	NA	NA	NA	NA	NA
novel_circ_000766	Chr03	-	12741915	12742026	NA	intergenic	112	NA	NA	NA	NA	NA
novel_circ_000767	Chr03	-	13227608	13227851	Podel.03G116400.v2.1	exon	244	GO:0005634//nucleus;GO:0005739//mitochondrion	GO:0004712//protein serine/threonine/tyrosine kinase activity;GO:0004674//protein serine/threonine kinase activity;GO:0005524//ATP binding	GO:0009651//response to salt stress;GO:0010182//sugar mediated signaling pathway	K14510//serine/threonine-protein kinase CTR1 [EC:2.7.11.1]	XP_024453632.1//uncharacterized protein LOC7479203 isoform X1 [Populus trichocarpa] >XP_024453633.1 uncharacterized protein LOC7479203 isoform X1 [Populus trichocarpa] >PNT44930.1 hypothetical protein POPTR_003G110000 [Populus trichocarpa] >RQO88197.1 hypothetical protein POPTR_003G110000 [Populus trichocarpa]
novel_circ_000768	Chr03	-	13531900	13532049	NA	intergenic	150	NA	NA	NA	NA	NA
novel_circ_000769	Chr03	-	14077325	14107084	NA	intergenic	29760	NA	NA	NA	NA	NA
novel_circ_000770	Chr03	-	14393860	14432022	NA	intergenic	38163	NA	NA	NA	NA	NA
novel_circ_000771	Chr03	-	14536098	14536248	Podel.03G130300.v2.1	exon	151	GO:0009507//chloroplast	GO:0003746//translation elongation factor activity;GO:0005525//GTP binding;GO:0003924//GTPase activity	GO:0006414//translational elongation	K02358//elongation factor Tu	XP_002304468.2//elongation factor Tu, chloroplastic [Populus trichocarpa] >PNT45164.1 hypothetical protein POPTR_003G121600 [Populus trichocarpa]
novel_circ_000772	Chr03	-	14536349	14536489	Podel.03G130300.v2.1	exon	141	GO:0009507//chloroplast	GO:0003746//translation elongation factor activity;GO:0005525//GTP binding;GO:0003924//GTPase activity	GO:0006414//translational elongation	K02358//elongation factor Tu	XP_002304468.2//elongation factor Tu, chloroplastic [Populus trichocarpa] >PNT45164.1 hypothetical protein POPTR_003G121600 [Populus trichocarpa]
novel_circ_000773	Chr03	-	14644244	14644346	Podel.03G131700.v2.1	exon	103	GO:0005840//ribosome;GO:0005737//cytoplasm	NA	NA	K02896//large subunit ribosomal protein L24e	XP_002304475.1//60S ribosomal protein L24 [Populus trichocarpa] >ABK92699.1 unknown [Populus trichocarpa] >RQO88241.1 hypothetical protein POPTR_003G123101 [Populus trichocarpa]
novel_circ_000774	Chr03	-	14700382	14701159	Podel.03G132700.v2.1	exon	519	NA	GO:0003723//RNA binding;GO:0005524//ATP binding;GO:0003724//RNA helicase activity	NA	K17679//ATP-dependent RNA helicase MSS116, mitochondrial [EC:3.6.4.13]	XP_024452402.1//probable DEAD-box ATP-dependent RNA helicase 48 isoform X1 [Populus trichocarpa] >PNT45205.1 hypothetical protein POPTR_003G124100 [Populus trichocarpa]
novel_circ_000775	Chr03	-	15227616	15228020	Podel.03G140100.v2.1	exon_intron	309	NA	GO:0016791//phosphatase activity	GO:0005975//carbohydrate metabolic process	NA	XP_002304514.2//phosphoglycerate mutase-like protein AT74H isoform X1 [Populus trichocarpa] >PNT45329.1 hypothetical protein POPTR_003G131200 [Populus trichocarpa]
novel_circ_000776	Chr03	-	15390012	15391033	Podel.03G142000.v2.1	exon	340	GO:0005634//nucleus	GO:0008270//zinc ion binding;GO:0019789//SUMO transferase activity;GO:0016874//ligase activity	GO:0016925//protein sumoylation;GO:0006970//response to osmotic stress;GO:0009651//response to salt stress;GO:0051176//positive regulation of sulfur metabolic process;GO:0009737//response to abscisic acid	K04706//E3 SUMO-protein ligase PIAS1 [EC:2.3.2.-]	XP_024453412.1//E4 SUMO-protein ligase PIAL1 [Populus trichocarpa] >PNT45362.1 hypothetical protein POPTR_003G133000 [Populus trichocarpa]
novel_circ_000777	Chr03	-	16015555	16015668	Podel.03G149900.v2.1	exon	114	GO:0005634//nucleus	GO:0043565//sequence-specific DNA binding;GO:0044212;GO:0003700//DNA-binding transcription factor activity	NA	K13459//disease resistance protein RPS2;K13457//disease resistance protein RPM1;K16225//probable WRKY transcription factor 52	XP_002304549.1//probable WRKY transcription factor 41 [Populus trichocarpa] >PNT45477.1 hypothetical protein POPTR_003G138600 [Populus trichocarpa]
novel_circ_000778	Chr03	-	16184780	16184885	NA	intergenic	106	NA	NA	NA	NA	NA
novel_circ_000779	Chr03	-	16244640	16244855	NA	intergenic	216	NA	NA	NA	NA	NA
novel_circ_000780	Chr03	-	16244698	16244818	NA	intergenic	121	NA	NA	NA	NA	NA
novel_circ_000781	Chr03	-	16378506	16378744	Podel.03G155000.v2.1	exon	136	GO:0005634//nucleus;GO:0005829//cytosol;GO:0009507//chloroplast	GO:0016161//beta-amylase activity;GO:0102229//amylopectin maltohydrolase activity	GO:0009414//response to water deprivation;GO:0005983//starch catabolic process	K01177//beta-amylase [EC:3.2.1.2]	XP_011022459.1//PREDICTED: beta-amylase 1, chloroplastic-like [Populus euphratica]
novel_circ_000782	Chr03	-	16656532	16656757	NA	intergenic	226	NA	NA	NA	NA	NA
novel_circ_000783	Chr03	-	16938025	16938430	NA	intergenic	406	NA	NA	NA	NA	NA
novel_circ_000784	Chr03	-	16992117	16992395	NA	intergenic	279	NA	NA	NA	NA	NA
novel_circ_000785	Chr03	-	17052522	17052626	NA	intergenic	105	NA	NA	NA	NA	NA
novel_circ_000786	Chr03	-	17161695	17161992	NA	intergenic	298	NA	NA	NA	NA	NA
novel_circ_000787	Chr03	-	18887071	18887178	NA	intergenic	108	NA	NA	NA	NA	NA
novel_circ_000788	Chr03	-	19196511	19196636	NA	intergenic	126	NA	NA	NA	NA	NA
novel_circ_000789	Chr03	-	19506401	19539202	NA	intergenic	32802	NA	NA	NA	NA	NA
novel_circ_000790	Chr03	-	19844723	19845034	NA	intergenic	312	NA	NA	NA	NA	NA
novel_circ_000791	Chr03	-	19974646	19986651	NA	intergenic	12006	NA	NA	NA	NA	NA
novel_circ_000792	Chr03	-	20318094	20324924	Podel.03G206900.v2.1	exon	1809	NA	NA	NA	K18460//exportin-7	XP_002299168.1//exportin-7 isoform X1 [Populus trichocarpa] >XP_024441367.1 exportin-7 isoform X1 [Populus trichocarpa] >RQO84374.1 hypothetical protein POPTR_001G036100 [Populus trichocarpa]
novel_circ_000793	Chr03	-	20695044	20698883	NA	intergenic	3840	NA	NA	NA	NA	NA
novel_circ_000794	Chr03	-	20695581	20696270	Podel.03G212100.v2.1	exon_intron	266	GO:0005634//nucleus	GO:0043565//sequence-specific DNA binding;GO:0003700//DNA-binding transcription factor activity	GO:0006952//defense response;GO:0006351//transcription, DNA-templated	K14431//transcription factor TGA	XP_024453579.1//transcription factor TGA2 [Populus trichocarpa] >XP_024453580.1 transcription factor TGA2 [Populus trichocarpa] >XP_024453581.1 transcription factor TGA2 [Populus trichocarpa] >XP_024453582.1 transcription factor TGA2 [Populus trichocarpa] >XP_024453583.1 transcription factor TGA2 [Populus trichocarpa] >XP_002303938.3 transcription factor TGA2 [Populus trichocarpa] >PNT46487.1 hyp…
novel_circ_000795	Chr03	-	20814452	20815398	Podel.03G213700.v2.1	exon	487	NA	NA	NA	NA	XP_002303930.1//uncharacterized protein LOC7462795 isoform X2 [Populus trichocarpa] >PNT46509.1 hypothetical protein POPTR_003G196200 [Populus trichocarpa]
novel_circ_000796	Chr03	-	20931766	20931871	Podel.03G215100.v2.1	exon	106	GO:0009506//plasmodesma	GO:0005524//ATP binding;GO:0008270//zinc ion binding;GO:0004386//helicase activity	NA	NA	XP_024453235.1//F-box protein At3g54460 [Populus trichocarpa] >PNT46535.1 hypothetical protein POPTR_003G197700 [Populus trichocarpa]
novel_circ_000797	Chr03	-	20931944	20932210	NA	intergenic	267	NA	NA	NA	NA	NA
novel_circ_000798	Chr03	-	20945730	20945851	Podel.03G215300.v2.1	intron	122	GO:0005847//mRNA cleavage and polyadenylation specificity factor complex	NA	GO:0009908//flower development;GO:0030154//cell differentiation;GO:0006378//mRNA polyadenylation	K15542//polyadenylation factor subunit 2	XP_002303922.3//flowering time control protein FY isoform X1 [Populus trichocarpa] >PNT46538.2 hypothetical protein POPTR_003G197900 [Populus trichocarpa]
novel_circ_000799	Chr03	-	20960498	20960723	Podel.03G215700.v2.1	exon	226	NA	GO:0046872//metal ion binding;GO:0005096//GTPase activator activity	NA	K12486//stromal membrane-associated protein	XP_006385991.2//probable ADP-ribosylation factor GTPase-activating protein AGD11 isoform X1 [Populus trichocarpa] >XP_006385993.2 probable ADP-ribosylation factor GTPase-activating protein AGD11 isoform X1 [Populus trichocarpa] >XP_024452774.1 probable ADP-ribosylation factor GTPase-activating protein AGD11 isoform X1 [Populus trichocarpa] >XP_024452775.1 probable ADP-ribosylation factor GTPase-a…
novel_circ_000800	Chr03	-	21012557	21078736	NA	intergenic	66180	NA	NA	NA	NA	NA
novel_circ_000801	Chr03	-	21032104	21078736	NA	intergenic	46633	NA	NA	NA	NA	NA
novel_circ_000802	Chr03	-	21038172	21084330	NA	intergenic	46159	NA	NA	NA	NA	NA
novel_circ_000803	Chr03	-	21062182	21081605	NA	intergenic	19424	NA	NA	NA	NA	NA
novel_circ_000804	Chr03	-	21301473	21301639	NA	intergenic	167	NA	NA	NA	NA	NA
novel_circ_000805	Chr03	-	21620919	21630795	NA	intergenic	9877	NA	NA	NA	NA	NA
novel_circ_000806	Chr03	-	22157114	22157230	NA	intergenic	117	NA	NA	NA	NA	NA
novel_circ_000807	Chr03	-	22713780	22714287	Podel.03G241400.v2.1	exon	414	GO:0010008//endosome membrane;GO:0005887//integral component of plasma membrane;GO:0005789//endoplasmic reticulum membrane;GO:0005737//cytoplasm	GO:0004198//calcium-dependent cysteine-type endopeptidase activity;GO:0008234//cysteine-type peptidase activity	GO:2000024//regulation of leaf development;GO:0001558//regulation of cell growth;GO:2000011//regulation of adaxial/abaxial pattern formation;GO:0042127//regulation of cell population proliferation;GO:0090628//plant epidermal cell fate specification;GO:0006508//proteolysis;GO:0009934//regulation of meristem structural organization;GO:0097264//self proteolysis;GO:2000014//regulation of endosperm de…	K08585//calpain, invertebrate [EC:3.4.22.-]	XP_024439903.1//calpain-type cysteine protease DEK1 isoform X1 [Populus trichocarpa] >XP_024439908.1 calpain-type cysteine protease DEK1 isoform X1 [Populus trichocarpa] >XP_024439913.1 calpain-type cysteine protease DEK1 isoform X1 [Populus trichocarpa] >RQO84224.1 hypothetical protein POPTR_001G003900 [Populus trichocarpa] >RQO84225.1 hypothetical protein POPTR_001G003900 [Populus trichocarpa]
novel_circ_000808	Chr03	-	22773862	22774419	Podel.03G242400.v2.1	exon	279	GO:0005634//nucleus;GO:0009535//chloroplast thylakoid membrane;GO:0009523//photosystem II;GO:0035448//extrinsic component of thylakoid membrane;GO:0009579//thylakoid;GO:0009534//chloroplast thylakoid;GO:0009575//chromoplast stroma;GO:0009941//chloroplast envelope;GO:0009507//chloroplast;GO:0031969//chloroplast membrane;GO:0009570//chloroplast stroma	NA	GO:0009611//response to wounding;GO:0009644//response to high light intensity;GO:0010206//photosystem II repair;GO:0009416//response to light stimulus;GO:0010207//photosystem II assembly;GO:0015979//photosynthesis	NA	XP_011025128.1//PREDICTED: uncharacterized protein LOC105126081 [Populus euphratica]
novel_circ_000809	Chr03	-	22788310	22788620	Podel.03G242600.v2.1	exon	234	GO:0005634//nucleus;GO:0005730//nucleolus;GO:0005829//cytosol;GO:0005739//mitochondrion;GO:0009941//chloroplast envelope;GO:0022626//cytosolic ribosome;GO:0009570//chloroplast stroma;GO:0009507//chloroplast	GO:0005524//ATP binding;GO:0051082//unfolded protein binding	GO:0006458//'de novo' protein folding;GO:0042026//protein refolding;GO:0045041//protein import into mitochondrial intermembrane space	K04077//chaperonin GroEL	XP_002297617.1//chaperonin 60 subunit beta 2, chloroplastic [Populus trichocarpa] >ABK95011.1 unknown [Populus trichocarpa] >PNT51922.1 hypothetical protein POPTR_001G002500 [Populus trichocarpa] >PNT51923.1 hypothetical protein POPTR_001G002500 [Populus trichocarpa]
novel_circ_000810	Chr03	-	22788483	22788620	Podel.03G242600.v2.1	exon	138	GO:0005634//nucleus;GO:0005730//nucleolus;GO:0005829//cytosol;GO:0005739//mitochondrion;GO:0009941//chloroplast envelope;GO:0022626//cytosolic ribosome;GO:0009570//chloroplast stroma;GO:0009507//chloroplast	GO:0005524//ATP binding;GO:0051082//unfolded protein binding	GO:0006458//'de novo' protein folding;GO:0042026//protein refolding;GO:0045041//protein import into mitochondrial intermembrane space	K04077//chaperonin GroEL	XP_002297617.1//chaperonin 60 subunit beta 2, chloroplastic [Populus trichocarpa] >ABK95011.1 unknown [Populus trichocarpa] >PNT51922.1 hypothetical protein POPTR_001G002500 [Populus trichocarpa] >PNT51923.1 hypothetical protein POPTR_001G002500 [Populus trichocarpa]
novel_circ_000811	Chr03	-	22821755	22821929	NA	intergenic	175	NA	NA	NA	NA	NA
novel_circ_000812	Chr03	+	122846	124854	NA	intergenic	2009	NA	NA	NA	NA	NA
novel_circ_000813	Chr03	+	442708	443537	Podel.03G004200.v2.1	exon	335	NA	NA	NA	NA	XP_006389508.2//prolycopene isomerase, chloroplastic [Populus trichocarpa] >XP_024452994.1 prolycopene isomerase, chloroplastic [Populus trichocarpa] >PNT42967.1 hypothetical protein POPTR_003G005800 [Populus trichocarpa] >PNT42968.1 hypothetical protein POPTR_003G005800 [Populus trichocarpa]
novel_circ_000814	Chr03	+	485098	487821	Podel.03G004800.v2.1	exon	441	GO:0005886//plasma membrane	NA	GO:0009626//plant-type hypersensitive response;GO:0006955//immune response	K01183//chitinase [EC:3.2.1.14];K14638//solute carrier family 15 (peptide/histidine transporter), member 3/4	XP_024453409.1//MACPF domain-containing protein At4g24290 isoform X1 [Populus trichocarpa] >XP_024453410.1 MACPF domain-containing protein At4g24290 isoform X1 [Populus trichocarpa] >PNT42979.1 hypothetical protein POPTR_003G006500 [Populus trichocarpa] >PNT42980.2 hypothetical protein POPTR_003G006500 [Populus trichocarpa]
novel_circ_000815	Chr03	+	746513	748309	Podel.03G007700.v2.1	exon	255	GO:0005730//nucleolus	NA	GO:0006364//rRNA processing	K14774//U3 small nucleolar RNA-associated protein 25	XP_006389558.1//U3 small nucleolar RNA-associated protein 25 isoform X2 [Populus trichocarpa] >XP_006389559.1 U3 small nucleolar RNA-associated protein 25 isoform X2 [Populus trichocarpa] >XP_024453609.1 U3 small nucleolar RNA-associated protein 25 isoform X2 [Populus trichocarpa] >PNT43039.1 hypothetical protein POPTR_003G010000 [Populus trichocarpa] >PNT43040.1 hypothetical protein POPTR_003G01…
novel_circ_000816	Chr03	+	755974	763343	NA	intergenic	7370	NA	NA	NA	NA	NA
novel_circ_000817	Chr03	+	2212756	2212870	NA	intergenic	115	NA	NA	NA	NA	NA
novel_circ_000818	Chr03	+	2264323	2264464	NA	intergenic	142	NA	NA	NA	NA	NA
novel_circ_000819	Chr03	+	2390453	2390978	Podel.03G023000.v2.1	exon	448	NA	NA	NA	K03115//casein kinase II subunit beta	XP_024443474.1//WD repeat-containing protein 20 [Populus trichocarpa] >PNS98647.1 hypothetical protein POPTR_016G088800 [Populus trichocarpa]
novel_circ_000820	Chr03	+	2684341	2684478	Podel.03G026000.v2.1	exon	138	GO:0010287//plastoglobule;GO:0009535//chloroplast thylakoid membrane;GO:0009523//photosystem II;GO:0016021//integral component of membrane;GO:0009941//chloroplast envelope	GO:0016168//chlorophyll binding	GO:0009768//photosynthesis, light harvesting in photosystem I;GO:0009416//response to light stimulus;GO:0018298//protein-chromophore linkage	K08917//light-harvesting complex II chlorophyll a/b binding protein 6	PNT43191.1//hypothetical protein POPTR_003G020400 [Populus trichocarpa]
novel_circ_000821	Chr03	+	3030068	3030231	Podel.03G029800.v2.1	exon	164	NA	NA	NA	K13099//CD2 antigen cytoplasmic tail-binding protein 2	XP_024452290.1//SUPPRESSOR OF ABI3-5 isoform X1 [Populus trichocarpa] >PNT43253.1 hypothetical protein POPTR_003G023700 [Populus trichocarpa] >RQO87667.1 hypothetical protein POPTR_003G023700 [Populus trichocarpa] >RQO87668.1 hypothetical protein POPTR_003G023700 [Populus trichocarpa]
novel_circ_000822	Chr03	+	4083121	4095368	NA	intergenic	12248	NA	NA	NA	NA	NA
novel_circ_000823	Chr03	+	4084159	4096952	NA	intergenic	12794	NA	NA	NA	NA	NA
novel_circ_000824	Chr03	+	4287489	4287747	NA	intergenic	259	NA	NA	NA	NA	NA
novel_circ_000825	Chr03	+	4961401	4961893	Podel.03G044400.v2.1	exon	276	GO:0048046//apoplast	GO:0030246//carbohydrate binding;GO:0004565//beta-galactosidase activity	GO:0005975//carbohydrate metabolic process	K12309//beta-galactosidase [EC:3.2.1.23]	XP_011010891.1//PREDICTED: beta-galactosidase 1-like [Populus euphratica]
novel_circ_000826	Chr03	+	4961848	4962079	Podel.03G044400.v2.1	exon	116	GO:0048046//apoplast	GO:0030246//carbohydrate binding;GO:0004565//beta-galactosidase activity	GO:0005975//carbohydrate metabolic process	K12309//beta-galactosidase [EC:3.2.1.23]	XP_011010891.1//PREDICTED: beta-galactosidase 1-like [Populus euphratica]
novel_circ_000827	Chr03	+	5108795	5108918	Podel.03G045100.v2.1	exon	124	NA	NA	NA	K04077//chaperonin GroEL	XP_006385444.1//NDR1/HIN1-like protein 13 [Populus trichocarpa] >XP_024453163.1 NDR1/HIN1-like protein 13 [Populus trichocarpa] >ABK96083.1 unknown [Populus trichocarpa] >PNT43503.1 hypothetical protein POPTR_003G037600 [Populus trichocarpa] >PNT43541.1 hypothetical protein POPTR_003G039400 [Populus trichocarpa]
novel_circ_000828	Chr03	+	5567650	5567820	Podel.03G047400.v2.1	exon	86	GO:0005759//mitochondrial matrix;GO:0045254//pyruvate dehydrogenase complex;GO:0005829//cytosol;GO:0005739//mitochondrion;GO:0009941//chloroplast envelope;GO:0005737//cytoplasm	GO:0004742//dihydrolipoyllysine-residue acetyltransferase activity;GO:0005507//copper ion binding;GO:0016407//acetyltransferase activity;GO:0031405//lipoic acid binding	GO:0006096//glycolytic process	K00627//pyruvate dehydrogenase E2 component (dihydrolipoamide acetyltransferase) [EC:2.3.1.12]	XP_006385409.1//dihydrolipoyllysine-residue acetyltransferase component 2 of pyruvate dehydrogenase complex, mitochondrial isoform X4 [Populus trichocarpa] >ABK95559.1 unknown [Populus trichocarpa] >PNT43600.1 hypothetical protein POPTR_003G043900 [Populus trichocarpa]
novel_circ_000829	Chr03	+	6032687	6033865	Podel.03G049800.v2.1	exon	194	NA	NA	NA	K06962//uncharacterized protein	XP_002303229.3//uncharacterized protein LOC7478191 isoform X1 [Populus trichocarpa] >ABK96167.1 unknown [Populus trichocarpa] >PNT43654.1 hypothetical protein POPTR_003G046600 [Populus trichocarpa]
novel_circ_000830	Chr03	+	7353311	7353611	Podel.03G055600.v2.1	exon	301	NA	NA	NA	K19042//E3 ubiquitin-protein ligase BOI and related proteins [EC:2.3.2.27]	XP_002304204.1//uncharacterized protein LOC7478398 [Populus trichocarpa] >PNT43774.1 hypothetical protein POPTR_003G052900 [Populus trichocarpa]
novel_circ_000831	Chr03	+	7672212	7672317	Podel.03G058300.v2.1	exon	106	GO:0005634//nucleus;GO:0009506//plasmodesma;GO:0005618//cell wall;GO:0005829//cytosol;GO:0005739//mitochondrion;GO:0005886//plasma membrane	GO:0005524//ATP binding	NA	K09489//heat shock 70kDa protein 4	XP_011000830.1//PREDICTED: heat shock 70 kDa protein 15-like isoform X1 [Populus euphratica] >XP_011000831.1 PREDICTED: heat shock 70 kDa protein 15-like isoform X1 [Populus euphratica]
novel_circ_000832	Chr03	+	8301722	8320946	NA	intergenic	19225	NA	NA	NA	NA	NA
novel_circ_000833	Chr03	+	8301928	8321045	NA	intergenic	19118	NA	NA	NA	NA	NA
novel_circ_000834	Chr03	+	8696250	8698083	NA	intergenic	1834	NA	NA	NA	NA	NA
novel_circ_000835	Chr03	+	9011178	9011456	NA	intergenic	279	NA	NA	NA	NA	NA
novel_circ_000836	Chr03	+	9011370	9011472	NA	intergenic	103	NA	NA	NA	NA	NA
novel_circ_000837	Chr03	+	9135025	9135800	Podel.03G069800.v2.1	exon	571	GO:0009534//chloroplast thylakoid;GO:0009570//chloroplast stroma	GO:0046872//metal ion binding;GO:0016165//linoleate 13S-lipoxygenase activity	GO:0031408//oxylipin biosynthetic process	K00454//lipoxygenase [EC:1.13.11.12]	XP_006369132.1//linoleate 13S-lipoxygenase 3-1, chloroplastic [Populus trichocarpa] >PNT54991.1 hypothetical protein POPTR_001G167700 [Populus trichocarpa]
novel_circ_000838	Chr03	+	9136554	9137638	Podel.03G069800.v2.1	exon	763	GO:0009534//chloroplast thylakoid;GO:0009570//chloroplast stroma	GO:0046872//metal ion binding;GO:0016165//linoleate 13S-lipoxygenase activity	GO:0031408//oxylipin biosynthetic process	K00454//lipoxygenase [EC:1.13.11.12]	XP_006369132.1//linoleate 13S-lipoxygenase 3-1, chloroplastic [Populus trichocarpa] >PNT54991.1 hypothetical protein POPTR_001G167700 [Populus trichocarpa]
novel_circ_000839	Chr03	+	9142515	9143308	NA	intergenic	794	NA	NA	NA	NA	NA
novel_circ_000840	Chr03	+	9310672	9316914	NA	intergenic	6243	NA	NA	NA	NA	NA
novel_circ_000841	Chr03	+	10195520	10195653	NA	intergenic	134	NA	NA	NA	NA	NA
novel_circ_000842	Chr03	+	10580298	10580400	Podel.03G085700.v2.1	exon	103	NA	GO:0005199//structural constituent of cell wall	NA	K14709//solute carrier family 39 (zinc transporter), member 1/2/3;K01180//endo-1,3(4)-beta-glucanase [EC:3.2.1.6];K20547//basic endochitinase B [EC:3.2.1.14];K21952//CASK-interacting protein;K02184//formin 2	XP_011088176.1//classical arabinogalactan protein 9 [Sesamum indicum]
novel_circ_000843	Chr03	+	10580313	10580487	Podel.03G085700.v2.1	exon	175	NA	GO:0005199//structural constituent of cell wall	NA	K14709//solute carrier family 39 (zinc transporter), member 1/2/3;K01180//endo-1,3(4)-beta-glucanase [EC:3.2.1.6];K20547//basic endochitinase B [EC:3.2.1.14];K21952//CASK-interacting protein;K02184//formin 2	XP_011088176.1//classical arabinogalactan protein 9 [Sesamum indicum]
novel_circ_000844	Chr03	+	10580313	10580556	Podel.03G085700.v2.1	exon	244	NA	GO:0005199//structural constituent of cell wall	NA	K14709//solute carrier family 39 (zinc transporter), member 1/2/3;K01180//endo-1,3(4)-beta-glucanase [EC:3.2.1.6];K20547//basic endochitinase B [EC:3.2.1.14];K21952//CASK-interacting protein;K02184//formin 2	XP_011088176.1//classical arabinogalactan protein 9 [Sesamum indicum]
novel_circ_000845	Chr03	+	10580379	10580481	Podel.03G085700.v2.1	exon	103	NA	GO:0005199//structural constituent of cell wall	NA	K14709//solute carrier family 39 (zinc transporter), member 1/2/3;K01180//endo-1,3(4)-beta-glucanase [EC:3.2.1.6];K20547//basic endochitinase B [EC:3.2.1.14];K21952//CASK-interacting protein;K02184//formin 2	XP_011088176.1//classical arabinogalactan protein 9 [Sesamum indicum]
novel_circ_000846	Chr03	+	10580379	10580589	NA	intergenic	211	NA	NA	NA	NA	NA
novel_circ_000847	Chr03	+	10580385	10580556	Podel.03G085700.v2.1	exon	172	NA	GO:0005199//structural constituent of cell wall	NA	K14709//solute carrier family 39 (zinc transporter), member 1/2/3;K01180//endo-1,3(4)-beta-glucanase [EC:3.2.1.6];K20547//basic endochitinase B [EC:3.2.1.14];K21952//CASK-interacting protein;K02184//formin 2	XP_011088176.1//classical arabinogalactan protein 9 [Sesamum indicum]
novel_circ_000848	Chr03	+	10580487	10580592	NA	intergenic	106	NA	NA	NA	NA	NA
novel_circ_000849	Chr03	+	10604043	10605323	Podel.03G086100.v2.1	exon	221	GO:0005634//nucleus;GO:0031431//Dbf4-dependent protein kinase complex;GO:0005737//cytoplasm	GO:0004674//protein serine/threonine kinase activity;GO:0005524//ATP binding;GO:0004672//protein kinase activity	GO:0072428//signal transduction involved in intra-S DNA damage checkpoint;GO:0000727//double-strand break repair via break-induced replication;GO:0006468//protein phosphorylation;GO:0006270//DNA replication initiation;GO:0048478//replication fork protection;GO:0000076//DNA replication checkpoint;GO:0033314//mitotic DNA replication checkpoint;GO:0018105//peptidyl-serine phosphorylation;GO:0010620/…	K02214//cell division control protein 7 [EC:2.7.11.1]	XP_024452748.1//uncharacterized protein LOC7462002 isoform X1 [Populus trichocarpa] >XP_024452749.1 uncharacterized protein LOC7462002 isoform X1 [Populus trichocarpa] >XP_024452750.1 uncharacterized protein LOC7462002 isoform X1 [Populus trichocarpa] >PNT44356.1 hypothetical protein POPTR_003G082600 [Populus trichocarpa]
novel_circ_000850	Chr03	+	10638265	10640088	Podel.03G086300.v2.1	exon	866	GO:0005634//nucleus	GO:0008270//zinc ion binding;GO:0043565//sequence-specific DNA binding	GO:0006355//regulation of transcription, DNA-templated	NA	XP_006385556.1//GATA transcription factor 26 isoform X1 [Populus trichocarpa] >ABK95062.1 unknown [Populus trichocarpa] >PNT44359.1 hypothetical protein POPTR_003G082800 [Populus trichocarpa]
novel_circ_000851	Chr03	+	10670997	10671127	NA	intergenic	131	NA	NA	NA	NA	NA
novel_circ_000852	Chr03	+	10806500	10806605	Podel.03G088500.v2.1	exon	106	GO:0016324//apical plasma membrane;GO:0005829//cytosol;GO:0090406//pollen tube	GO:0005524//ATP binding;GO:0016308//1-phosphatidylinositol-4-phosphate 5-kinase activity	GO:0009846//pollen germination;GO:0046488//phosphatidylinositol metabolic process;GO:0009827//plant-type cell wall modification;GO:0009860//pollen tube growth	K19755//radial spoke head protein 1;K19530//junctophilin;K00889//1-phosphatidylinositol-4-phosphate 5-kinase [EC:2.7.1.68]	XP_006385583.2//uncharacterized protein LOC18096906 [Populus trichocarpa] >PNT44400.1 hypothetical protein POPTR_003G085000 [Populus trichocarpa]
novel_circ_000853	Chr03	+	10936539	10937195	Podel.03G089500.v2.1	exon	345	GO:0005782//peroxisomal matrix	GO:0004252//serine-type endopeptidase activity;GO:0005524//ATP binding;GO:0004176//ATP-dependent peptidase activity	GO:0016485//protein processing;GO:0016560//protein import into peroxisome matrix, docking;GO:0006515//protein quality control for misfolded or incompletely synthesized proteins;GO:0048527//lateral root development	K01338//ATP-dependent Lon protease [EC:3.4.21.53]	XP_024454002.1//lon protease homolog 2, peroxisomal isoform X1 [Populus trichocarpa] >PNT44420.1 hypothetical protein POPTR_003G086000 [Populus trichocarpa]
novel_circ_000854	Chr03	+	11080093	11080364	NA	intergenic	272	NA	NA	NA	NA	NA
novel_circ_000855	Chr03	+	11538702	11538848	NA	intergenic	147	NA	NA	NA	NA	NA
novel_circ_000856	Chr03	+	11972868	11974148	NA	intergenic	1281	NA	NA	NA	NA	NA
novel_circ_000857	Chr03	+	12723589	12723692	NA	intergenic	104	NA	NA	NA	NA	NA
novel_circ_000858	Chr03	+	13031023	13032050	Podel.03G113700.v2.1	exon	288	GO:0030915//Smc5-Smc6 complex;GO:0005634//nucleus	GO:0005524//ATP binding	GO:0006302//double-strand break repair;GO:0010165//response to X-ray;GO:0007062//sister chromatid cohesion;GO:0000724//double-strand break repair via homologous recombination	K22804//structural maintenance of chromosomes protein 6	XP_002510971.1//structural maintenance of chromosomes protein 6B [Ricinus communis] >EEF51573.1 structural maintenance of chromosomes 6 smc6, putative [Ricinus communis]
novel_circ_000859	Chr03	+	13129154	13129347	NA	intergenic	194	NA	NA	NA	NA	NA
novel_circ_000860	Chr03	+	13149317	13149450	Podel.03G115600.v2.1	exon	134	GO:0005739//mitochondrion	NA	GO:0046686//response to cadmium ion	K13993//HSP20 family protein	XP_024452663.1//23.6 kDa heat shock protein, mitochondrial isoform X2 [Populus trichocarpa] >PNT44906.1 hypothetical protein POPTR_003G109200 [Populus trichocarpa]
novel_circ_000861	Chr03	+	13514849	13515438	Podel.03G119100.v2.1	exon	312	NA	GO:0004805//trehalose-phosphatase activity	GO:0005992//trehalose biosynthetic process	K01087//trehalose 6-phosphate phosphatase [EC:3.1.3.12]	XP_002303518.2//probable trehalose-phosphate phosphatase F [Populus trichocarpa] >XP_024452443.1 probable trehalose-phosphate phosphatase F [Populus trichocarpa] >XP_024452444.1 probable trehalose-phosphate phosphatase F [Populus trichocarpa] >XP_024452445.1 probable trehalose-phosphate phosphatase F [Populus trichocarpa] >XP_024452446.1 probable trehalose-phosphate phosphatase F [Populus trichoc…
novel_circ_000862	Chr03	+	13791583	13793937	Podel.03G122200.v2.1	exon	272	GO:0005856//cytoskeleton;GO:0009524//phragmoplast;GO:0019898//extrinsic component of membrane;GO:0005829//cytosol;GO:0005886//plasma membrane;GO:0005773//vacuole	NA	GO:0051301//cell division;GO:0006904//vesicle docking involved in exocytosis;GO:0015031//protein transport;GO:0007049//cell cycle	K15292//syntaxin-binding protein 1	XP_011029096.1//PREDICTED: SNARE-interacting protein KEULE [Populus euphratica]
novel_circ_000863	Chr03	+	14328029	14329691	NA	intergenic	1663	NA	NA	NA	NA	NA
novel_circ_000864	Chr03	+	14537139	14537374	NA	intergenic	236	NA	NA	NA	NA	NA
novel_circ_000865	Chr03	+	14537141	14537385	NA	intergenic	245	NA	NA	NA	NA	NA
novel_circ_000866	Chr03	+	14537284	14537385	NA	intergenic	102	NA	NA	NA	NA	NA
novel_circ_000867	Chr03	+	14537284	14537416	NA	intergenic	133	NA	NA	NA	NA	NA
novel_circ_000868	Chr03	+	14836492	14837298	Podel.03G135000.v2.1	exon	349	GO:0005829//cytosol;GO:0005739//mitochondrion;GO:0005886//plasma membrane;GO:0009507//chloroplast	GO:0047066//phospholipid-hydroperoxide glutathione peroxidase activity;GO:0004601//peroxidase activity;GO:0004602//glutathione peroxidase activity	GO:0006979//response to oxidative stress;GO:0046686//response to cadmium ion	K00432//glutathione peroxidase [EC:1.11.1.9]	XP_002303583.3//probable phospholipid hydroperoxide glutathione peroxidase [Populus trichocarpa] >PNT45239.1 hypothetical protein POPTR_003G126100 [Populus trichocarpa]
novel_circ_000869	Chr03	+	14836836	14836954	Podel.03G135000.v2.1	exon	119	GO:0005829//cytosol;GO:0005739//mitochondrion;GO:0005886//plasma membrane;GO:0009507//chloroplast	GO:0047066//phospholipid-hydroperoxide glutathione peroxidase activity;GO:0004601//peroxidase activity;GO:0004602//glutathione peroxidase activity	GO:0006979//response to oxidative stress;GO:0046686//response to cadmium ion	K00432//glutathione peroxidase [EC:1.11.1.9]	XP_002303583.3//probable phospholipid hydroperoxide glutathione peroxidase [Populus trichocarpa] >PNT45239.1 hypothetical protein POPTR_003G126100 [Populus trichocarpa]
novel_circ_000870	Chr03	+	14870748	14870971	Podel.03G135400.v2.1	exon	224	GO:0005634//nucleus;GO:0035097//histone methyltransferase complex	GO:0032453//histone demethylase activity (H3-K4 specific);GO:0034647//histone demethylase activity (H3-trimethyl-K4 specific);GO:0032452//histone demethylase activity;GO:0051213//dioxygenase activity;GO:0008198//ferrous iron binding	GO:0040010//positive regulation of growth rate;GO:0006338//chromatin remodeling;GO:0045814//negative regulation of gene expression, epigenetic	K11446//histone demethylase JARID1 [EC:1.14.11.-]	XP_024452672.1//lysine-specific demethylase 5B isoform X2 [Populus trichocarpa] >PNT45248.2 hypothetical protein POPTR_003G126600 [Populus trichocarpa]
novel_circ_000871	Chr03	+	15985294	15985735	NA	intergenic	442	NA	NA	NA	NA	NA
novel_circ_000872	Chr03	+	16037633	16037835	Podel.03G150400.v2.1	exon	203	NA	NA	NA	NA	XP_006385794.1//sex-determining region Y protein [Populus trichocarpa] >ABK94420.1 unknown [Populus trichocarpa] >PNT45482.1 hypothetical protein POPTR_003G139000 [Populus trichocarpa]
novel_circ_000873	Chr03	+	16288705	16307620	NA	intergenic	18916	NA	NA	NA	NA	NA
novel_circ_000874	Chr03	+	16290794	16308677	NA	intergenic	17884	NA	NA	NA	NA	NA
novel_circ_000875	Chr03	+	16531181	16538098	NA	intergenic	6918	NA	NA	NA	NA	NA
novel_circ_000876	Chr03	+	16983153	16983286	NA	intergenic	134	NA	NA	NA	NA	NA
novel_circ_000877	Chr03	+	17141694	17144128	Podel.03G165700.v2.1	exon	583	NA	NA	NA	NA	RQO88376.1//hypothetical protein POPTR_003G152950 [Populus trichocarpa]
novel_circ_000878	Chr03	+	17152419	17152955	NA	intergenic	537	NA	NA	NA	NA	NA
novel_circ_000879	Chr03	+	17152760	17152928	Podel.03G165900.v2.1	exon	169	NA	NA	NA	NA	XP_011016129.1//PREDICTED: calcium-binding and coiled-coil domain-containing protein 2-like isoform X1 [Populus euphratica] >XP_011016130.1 PREDICTED: calcium-binding and coiled-coil domain-containing protein 2-like isoform X1 [Populus euphratica] >XP_011016131.1 PREDICTED: calcium-binding and coiled-coil domain-containing protein 2-like isoform X1 [Populus euphratica] >XP_011016619.1 PREDICTED: …
novel_circ_000880	Chr03	+	17396494	17398595	Podel.03G169100.v2.1	exon	1051	NA	NA	NA	NA	XP_002303725.2//serine/arginine repetitive matrix protein 1 isoform X1 [Populus trichocarpa] >PNT45834.1 hypothetical protein POPTR_003G157500 [Populus trichocarpa]
novel_circ_000881	Chr03	+	17397970	17398595	Podel.03G169100.v2.1	exon	526	NA	NA	NA	NA	XP_002303725.2//serine/arginine repetitive matrix protein 1 isoform X1 [Populus trichocarpa] >PNT45834.1 hypothetical protein POPTR_003G157500 [Populus trichocarpa]
novel_circ_000882	Chr03	+	17825495	17826665	Podel.03G174600.v2.1	exon	226	GO:0005634//nucleus	GO:0043130//ubiquitin binding;GO:0004843//thiol-dependent ubiquitin-specific protease activity;GO:0019784//NEDD8-specific protease activity	GO:0071108//protein K48-linked deubiquitination	K09602//ubiquitin thioesterase protein OTUB1 [EC:3.4.19.12]	XP_024454091.1//ubiquitin thioesterase otubain-like [Populus trichocarpa] >XP_024454093.1 ubiquitin thioesterase otubain-like [Populus trichocarpa] >XP_024454094.1 ubiquitin thioesterase otubain-like [Populus trichocarpa] >PNT45921.1 hypothetical protein POPTR_003G162600 [Populus trichocarpa] >PNT45924.2 hypothetical protein POPTR_003G162600 [Populus trichocarpa]
novel_circ_000883	Chr03	+	18076784	18082260	NA	intergenic	5477	NA	NA	NA	NA	NA
novel_circ_000884	Chr03	+	19073153	19075243	NA	intergenic	2091	NA	NA	NA	NA	NA
novel_circ_000885	Chr03	+	19226929	19227453	NA	intergenic	525	NA	NA	NA	NA	NA
novel_circ_000886	Chr03	+	19226929	19228170	NA	intergenic	1242	NA	NA	NA	NA	NA
novel_circ_000887	Chr03	+	19227887	19227992	Podel.03G191900.v2.1	exon	106	GO:0005634//nucleus	GO:0003713//transcription coactivator activity	GO:0010044//response to aluminum ion;GO:0080001//mucilage extrusion from seed coat;GO:0009909//regulation of flower development;GO:0010272//response to silver ion;GO:0046898//response to cycloheximide;GO:0010073//meristem maintenance;GO:1901001//negative regulation of response to salt stress;GO:0009611//response to wounding;GO:0045892//negative regulation of transcription, DNA-templated;GO:003015…	K01179//endoglucanase [EC:3.2.1.4];K21776//protein lin-54	XP_006385922.1//transcriptional corepressor LEUNIG_HOMOLOG [Populus trichocarpa] >RQO88523.1 hypothetical protein POPTR_003G178600 [Populus trichocarpa]
novel_circ_000888	Chr03	+	19561076	19561261	Podel.03G195900.v2.1	exon	186	GO:0005829//cytosol	GO:0016616//oxidoreductase activity, acting on the CH-OH group of donors, NAD or NADP as acceptor;GO:0016491//oxidoreductase activity;GO:0050662;GO:0016621//cinnamoyl-CoA reductase activity	GO:0007623//circadian rhythm;GO:0009409//response to cold;GO:0009809//lignin biosynthetic process	K09753//cinnamoyl-CoA reductase [EC:1.2.1.44]	CAC07424.1//cinnamoyl-CoA reductase [Populus trichocarpa]
novel_circ_000889	Chr03	+	19713835	19713941	Podel.03G197900.v2.1	exon	107	GO:0016021//integral component of membrane;GO:0005886//plasma membrane	GO:0005524//ATP binding;GO:0016887//ATPase activity	GO:0009914//hormone transport;GO:2000032//regulation of secondary shoot formation	NA	XP_021610859.1//pleiotropic drug resistance protein 1-like [Manihot esculenta] >OAY52677.1 hypothetical protein MANES_04G101900 [Manihot esculenta]
novel_circ_000890	Chr03	+	19805949	19806132	NA	intergenic	184	NA	NA	NA	NA	NA
novel_circ_000891	Chr03	+	19974586	19986591	Podel.03G202200.v2.1	exon	296	GO:0005829//cytosol;GO:0005737//cytoplasm	GO:0018826//methionine gamma-lyase activity;GO:0016846//carbon-sulfur lyase activity;GO:0030170//pyridoxal phosphate binding	GO:0019346//transsulfuration;GO:0009970//cellular response to sulfate starvation;GO:0051289//protein homotetramerization;GO:0019458//methionine catabolic process via 2-oxobutanoate;GO:0042631//cellular response to water deprivation	K01761//methionine-gamma-lyase [EC:4.4.1.11]	XP_011020545.1//PREDICTED: methionine gamma-lyase-like [Populus euphratica]
novel_circ_000892	Chr03	+	19980968	19987204	Podel.03G202200.v2.1	exon_intron	6144	GO:0005829//cytosol;GO:0005737//cytoplasm	GO:0018826//methionine gamma-lyase activity;GO:0016846//carbon-sulfur lyase activity;GO:0030170//pyridoxal phosphate binding	GO:0019346//transsulfuration;GO:0009970//cellular response to sulfate starvation;GO:0051289//protein homotetramerization;GO:0019458//methionine catabolic process via 2-oxobutanoate;GO:0042631//cellular response to water deprivation	K01761//methionine-gamma-lyase [EC:4.4.1.11]	XP_011020545.1//PREDICTED: methionine gamma-lyase-like [Populus euphratica]
novel_circ_000893	Chr03	+	20561473	20561608	NA	intergenic	136	NA	NA	NA	NA	NA
novel_circ_000894	Chr03	+	20953658	20953779	Podel.03G215500.v2.1	exon	122	GO:0005623;GO:0005886//plasma membrane	GO:0015035//protein disulfide oxidoreductase activity;GO:0009055//electron transfer activity	GO:0045454//cell redox homeostasis	K17479//glutaredoxin domain-containing cysteine-rich protein 1	XP_002304790.1//uncharacterized protein At5g39865 [Populus trichocarpa] >PNT46542.1 hypothetical protein POPTR_003G198100 [Populus trichocarpa]
novel_circ_000895	Chr03	+	21026105	21067914	NA	intergenic	41810	NA	NA	NA	NA	NA
novel_circ_000896	Chr03	+	21059703	21079334	NA	intergenic	19632	NA	NA	NA	NA	NA
novel_circ_000897	Chr03	+	21300985	21301208	NA	intergenic	224	NA	NA	NA	NA	NA
novel_circ_000898	Chr03	+	21710826	21729350	NA	intergenic	18525	NA	NA	NA	NA	NA
novel_circ_000899	Chr03	+	21982553	22001100	NA	intergenic	18548	NA	NA	NA	NA	NA
novel_circ_000900	Chr03	+	22176113	22176236	Podel.03G233200.v2.1	exon	124	NA	NA	NA	NA	XP_011025202.1//PREDICTED: uncharacterized protein LOC105126142 [Populus euphratica] >XP_011025203.1 PREDICTED: uncharacterized protein LOC105126142 [Populus euphratica] >XP_011025204.1 PREDICTED: uncharacterized protein LOC105126142 [Populus euphratica] >XP_011025205.1 PREDICTED: uncharacterized protein LOC105126142 [Populus euphratica] >XP_011025206.1 PREDICTED: uncharacterized protein LOC10512…
novel_circ_000901	Chr03	+	22176144	22176793	Podel.03G233200.v2.1	exon	650	NA	NA	NA	NA	XP_011025202.1//PREDICTED: uncharacterized protein LOC105126142 [Populus euphratica] >XP_011025203.1 PREDICTED: uncharacterized protein LOC105126142 [Populus euphratica] >XP_011025204.1 PREDICTED: uncharacterized protein LOC105126142 [Populus euphratica] >XP_011025205.1 PREDICTED: uncharacterized protein LOC105126142 [Populus euphratica] >XP_011025206.1 PREDICTED: uncharacterized protein LOC10512…
novel_circ_000902	Chr03	+	22302720	22305809	NA	intergenic	3090	NA	NA	NA	NA	NA
novel_circ_000903	Chr03	+	22613121	22613755	NA	intergenic	635	NA	NA	NA	NA	NA
novel_circ_000904	Chr03	+	22673984	22674240	Podel.03G240800.v2.1	exon_intron	257	GO:0005774//vacuolar membrane;GO:0009506//plasmodesma;GO:0005618//cell wall;GO:0005743//mitochondrial inner membrane;GO:0016021//integral component of membrane;GO:0009536//plastid;GO:0005739//mitochondrion;GO:0009941//chloroplast envelope	GO:0005310//dicarboxylic acid transmembrane transporter activity;GO:0015142//tricarboxylic acid transmembrane transporter activity;GO:0015367//oxoglutarate:malate antiporter activity	GO:0035674//tricarboxylic acid transmembrane transport;GO:0006835//dicarboxylic acid transport	K15104//solute carrier family 25 (mitochondrial oxoglutarate transporter), member 11	XP_002304855.1//mitochondrial dicarboxylate/tricarboxylate transporter DTC [Populus trichocarpa] >ABK95634.1 unknown [Populus trichocarpa] >PNT46901.1 hypothetical protein POPTR_003G220400 [Populus trichocarpa]
novel_circ_000905	Chr03	+	22674926	22675031	Podel.03G240800.v2.1	exon	106	GO:0005774//vacuolar membrane;GO:0009506//plasmodesma;GO:0005618//cell wall;GO:0005743//mitochondrial inner membrane;GO:0016021//integral component of membrane;GO:0009536//plastid;GO:0005739//mitochondrion;GO:0009941//chloroplast envelope	GO:0005310//dicarboxylic acid transmembrane transporter activity;GO:0015142//tricarboxylic acid transmembrane transporter activity;GO:0015367//oxoglutarate:malate antiporter activity	GO:0035674//tricarboxylic acid transmembrane transport;GO:0006835//dicarboxylic acid transport	K15104//solute carrier family 25 (mitochondrial oxoglutarate transporter), member 11	XP_002304855.1//mitochondrial dicarboxylate/tricarboxylate transporter DTC [Populus trichocarpa] >ABK95634.1 unknown [Populus trichocarpa] >PNT46901.1 hypothetical protein POPTR_003G220400 [Populus trichocarpa]
novel_circ_000906	Chr03	+	22674926	22675046	Podel.03G240800.v2.1	exon	121	GO:0005774//vacuolar membrane;GO:0009506//plasmodesma;GO:0005618//cell wall;GO:0005743//mitochondrial inner membrane;GO:0016021//integral component of membrane;GO:0009536//plastid;GO:0005739//mitochondrion;GO:0009941//chloroplast envelope	GO:0005310//dicarboxylic acid transmembrane transporter activity;GO:0015142//tricarboxylic acid transmembrane transporter activity;GO:0015367//oxoglutarate:malate antiporter activity	GO:0035674//tricarboxylic acid transmembrane transport;GO:0006835//dicarboxylic acid transport	K15104//solute carrier family 25 (mitochondrial oxoglutarate transporter), member 11	XP_002304855.1//mitochondrial dicarboxylate/tricarboxylate transporter DTC [Populus trichocarpa] >ABK95634.1 unknown [Populus trichocarpa] >PNT46901.1 hypothetical protein POPTR_003G220400 [Populus trichocarpa]
novel_circ_000907	Chr03	+	22814479	22816071	Podel.03G243000.v2.1	exon	498	GO:0005739//mitochondrion;GO:0005947//mitochondrial alpha-ketoglutarate dehydrogenase complex	GO:0003863//3-methyl-2-oxobutanoate dehydrogenase (2-methylpropanoyl-transferring) activity;GO:0003826//alpha-ketoacid dehydrogenase activity	GO:0009083//branched-chain amino acid catabolic process;GO:0007584//response to nutrient	K00167//2-oxoisovalerate dehydrogenase E1 component beta subunit [EC:1.2.4.4]	XP_002304849.1//2-oxoisovalerate dehydrogenase subunit beta 1, mitochondrial [Populus trichocarpa] >PNT46949.1 hypothetical protein POPTR_003G222800 [Populus trichocarpa]
novel_circ_000908	Chr03	+	22825053	22825194	Podel.03G243200.v2.1	exon	142	GO:0005783//endoplasmic reticulum;GO:0009536//plastid	NA	GO:0042742//defense response to bacterium;GO:0006491//N-glycan processing	K08288//protein kinase C substrate 80K-H	XP_024453252.1//glucosidase 2 subunit beta isoform X1 [Populus trichocarpa] >RQO88740.1 hypothetical protein POPTR_003G223000 [Populus trichocarpa] >RQO88742.1 hypothetical protein POPTR_003G223000 [Populus trichocarpa]
novel_circ_000909	Chr04	-	166562	166862	NA	intergenic	301	NA	NA	NA	NA	NA
novel_circ_000910	Chr04	-	171234	171357	NA	intergenic	124	NA	NA	NA	NA	NA
novel_circ_000911	Chr04	-	190501	190920	Podel.04G002500.v2.1	exon	282	NA	GO:0046872//metal ion binding;GO:0009815//1-aminocyclopropane-1-carboxylate oxidase activity;GO:0031418//L-ascorbic acid binding	GO:0009693//ethylene biosynthetic process;GO:0009835//fruit ripening	K05933//aminocyclopropanecarboxylate oxidase [EC:1.14.17.4]	ABK96379.1//unknown [Populus trichocarpa x Populus deltoides]
novel_circ_000912	Chr04	-	209397	210399	NA	intergenic	1003	NA	NA	NA	NA	NA
novel_circ_000913	Chr04	-	726976	728221	Podel.04G010600.v2.1	exon	691	GO:0005623;GO:0009536//plastid;GO:0009570//chloroplast stroma;GO:0009507//chloroplast	GO:0046872//metal ion binding;GO:0033741//adenylyl-sulfate reductase (glutathione) activity;GO:0051539//4 iron, 4 sulfur cluster binding;GO:0009973//adenylyl-sulfate reductase activity	GO:0000103//sulfate assimilation;GO:0019344//cysteine biosynthetic process;GO:0019419//sulfate reduction;GO:0045454//cell redox homeostasis	K05907//adenylyl-sulfate reductase (glutathione) [EC:1.8.4.9]	AAQ57202.1//adenosine 5' phosphosulfate reductase [Populus tremula x Populus alba]
novel_circ_000914	Chr04	-	727217	727319	Podel.04G010600.v2.1	exon	103	GO:0005623;GO:0009536//plastid;GO:0009570//chloroplast stroma;GO:0009507//chloroplast	GO:0046872//metal ion binding;GO:0033741//adenylyl-sulfate reductase (glutathione) activity;GO:0051539//4 iron, 4 sulfur cluster binding;GO:0009973//adenylyl-sulfate reductase activity	GO:0000103//sulfate assimilation;GO:0019344//cysteine biosynthetic process;GO:0019419//sulfate reduction;GO:0045454//cell redox homeostasis	K05907//adenylyl-sulfate reductase (glutathione) [EC:1.8.4.9]	AAQ57202.1//adenosine 5' phosphosulfate reductase [Populus tremula x Populus alba]
novel_circ_000915	Chr04	-	1190966	1191092	Podel.04G016100.v2.1	exon	127	NA	NA	NA	K16743//abnormal spindle-like microcephaly-associated protein	XP_024454411.1//abnormal spindle-like microcephaly-associated protein homolog isoform X2 [Populus trichocarpa]
novel_circ_000916	Chr04	-	1439367	1459875	NA	intergenic	20509	NA	NA	NA	NA	NA
novel_circ_000917	Chr04	-	1502168	1504467	NA	intergenic	2300	NA	NA	NA	NA	NA
novel_circ_000918	Chr04	-	1842008	2026600	NA	intergenic	184593	NA	NA	NA	NA	NA
novel_circ_000919	Chr04	-	1997504	2037906	NA	intergenic	40403	NA	NA	NA	NA	NA
novel_circ_000920	Chr04	-	2517804	2517960	Podel.04G032000.v2.1	exon	157	GO:0009535//chloroplast thylakoid membrane;GO:0019898//extrinsic component of membrane;GO:0009654//photosystem II oxygen evolving complex	GO:0005509//calcium ion binding	GO:0015979//photosynthesis	K08901//photosystem II oxygen-evolving enhancer protein 3	XP_002305643.1//oxygen-evolving enhancer protein 3, chloroplastic [Populus trichocarpa] >ABK95216.1 unknown [Populus trichocarpa] >PNT39311.1 hypothetical protein POPTR_004G031500 [Populus trichocarpa]
novel_circ_000921	Chr04	-	2676496	2687481	NA	intergenic	10986	NA	NA	NA	NA	NA
novel_circ_000922	Chr04	-	2794623	2883437	NA	intergenic	88815	NA	NA	NA	NA	NA
novel_circ_000923	Chr04	-	2805483	2869212	NA	intergenic	63730	NA	NA	NA	NA	NA
novel_circ_000924	Chr04	-	2812298	2877084	NA	intergenic	64787	NA	NA	NA	NA	NA
novel_circ_000925	Chr04	-	2814332	2878418	NA	intergenic	64087	NA	NA	NA	NA	NA
novel_circ_000926	Chr04	-	2816775	2879891	NA	intergenic	63117	NA	NA	NA	NA	NA
novel_circ_000927	Chr04	-	3270270	3271600	Podel.04G040300.v2.1	exon	258	GO:0005684//U2-type spliceosomal complex;GO:0071004//U2-type prespliceosome;GO:0005634//nucleus;GO:0005686//U2 snRNP;GO:0071011//precatalytic spliceosome;GO:0071014//post-mRNA release spliceosomal complex;GO:0005737//cytoplasm;GO:0071013//catalytic step 2 spliceosome	GO:0003723//RNA binding	GO:0000398//mRNA splicing, via spliceosome;GO:0000245//spliceosomal complex assembly	K12829//splicing factor 3B subunit 2	XP_002305682.1//splicing factor 3B subunit 2 [Populus trichocarpa] >PNT39452.1 hypothetical protein POPTR_004G039000 [Populus trichocarpa]
novel_circ_000928	Chr04	-	3619131	3619399	NA	intergenic	269	NA	NA	NA	NA	NA
novel_circ_000929	Chr04	-	3729355	3729498	NA	intergenic	144	NA	NA	NA	NA	NA
novel_circ_000930	Chr04	-	4103854	4103968	Podel.04G049600.v2.1	exon	115	NA	NA	GO:0009744//response to sucrose;GO:0007275//multicellular organism development;GO:0009749//response to glucose;GO:0009750//response to fructose	NA	XP_024455231.1//auxin-repressed 12.5 kDa protein isoform X1 [Populus trichocarpa] >ABK95255.1 unknown [Populus trichocarpa] >ABK95572.1 unknown [Populus trichocarpa] >ABK96575.1 unknown [Populus trichocarpa x Populus deltoides] >ABK96756.1 unknown [Populus trichocarpa x Populus deltoides] >PNT39583.1 hypothetical protein POPTR_004G047100 [Populus trichocarpa]
novel_circ_000931	Chr04	-	4104079	4104199	NA	intergenic	121	NA	NA	NA	NA	NA
novel_circ_000932	Chr04	-	4392356	4393039	Podel.04G052300.v2.1	exon	267	GO:0005829//cytosol;GO:0005737//cytoplasm;GO:0009507//chloroplast	GO:0102250//linear malto-oligosaccharide phosphorylase activity;GO:0030170//pyridoxal phosphate binding;GO:0008184//glycogen phosphorylase activity;GO:0102499//SHG alpha-glucan phosphorylase activity;GO:0004645//1,4-alpha-oligoglucan phosphorylase activity	GO:0046686//response to cadmium ion;GO:0005980//glycogen catabolic process;GO:0009414//response to water deprivation	K00688//glycogen phosphorylase [EC:2.4.1.1]	XP_006384047.2//glycogen phosphorylase 1 [Populus trichocarpa] >PNT39606.1 hypothetical protein POPTR_004G048600 [Populus trichocarpa]
novel_circ_000933	Chr04	-	4401860	4402045	Podel.04G052300.v2.1	exon	186	GO:0005829//cytosol;GO:0005737//cytoplasm;GO:0009507//chloroplast	GO:0102250//linear malto-oligosaccharide phosphorylase activity;GO:0030170//pyridoxal phosphate binding;GO:0008184//glycogen phosphorylase activity;GO:0102499//SHG alpha-glucan phosphorylase activity;GO:0004645//1,4-alpha-oligoglucan phosphorylase activity	GO:0046686//response to cadmium ion;GO:0005980//glycogen catabolic process;GO:0009414//response to water deprivation	K00688//glycogen phosphorylase [EC:2.4.1.1]	XP_006384047.2//glycogen phosphorylase 1 [Populus trichocarpa] >PNT39606.1 hypothetical protein POPTR_004G048600 [Populus trichocarpa]
novel_circ_000934	Chr04	-	4402065	4402179	Podel.04G052300.v2.1	exon	115	GO:0005829//cytosol;GO:0005737//cytoplasm;GO:0009507//chloroplast	GO:0102250//linear malto-oligosaccharide phosphorylase activity;GO:0030170//pyridoxal phosphate binding;GO:0008184//glycogen phosphorylase activity;GO:0102499//SHG alpha-glucan phosphorylase activity;GO:0004645//1,4-alpha-oligoglucan phosphorylase activity	GO:0046686//response to cadmium ion;GO:0005980//glycogen catabolic process;GO:0009414//response to water deprivation	K00688//glycogen phosphorylase [EC:2.4.1.1]	XP_006384047.2//glycogen phosphorylase 1 [Populus trichocarpa] >PNT39606.1 hypothetical protein POPTR_004G048600 [Populus trichocarpa]
novel_circ_000935	Chr04	-	4611966	4612143	NA	intergenic	178	NA	NA	NA	NA	NA
novel_circ_000936	Chr04	-	4697778	4707353	NA	intergenic	9576	NA	NA	NA	NA	NA
novel_circ_000937	Chr04	-	5704559	5704767	Podel.04G065600.v2.1	exon	109	NA	NA	NA	NA	XP_012091820.1//uncharacterized protein LOC105649701 [Jatropha curcas] >XP_012091821.1 uncharacterized protein LOC105649701 [Jatropha curcas] >XP_012091822.1 uncharacterized protein LOC105649701 [Jatropha curcas]
novel_circ_000938	Chr04	-	6235480	6302811	NA	intergenic	67332	NA	NA	NA	NA	NA
novel_circ_000939	Chr04	-	6622541	6704469	NA	intergenic	81929	NA	NA	NA	NA	NA
novel_circ_000940	Chr04	-	6643208	6670715	NA	intergenic	27508	NA	NA	NA	NA	NA
novel_circ_000941	Chr04	-	7473789	7489019	NA	intergenic	15231	NA	NA	NA	NA	NA
novel_circ_000942	Chr04	-	7531663	7541487	NA	intergenic	9825	NA	NA	NA	NA	NA
novel_circ_000943	Chr04	-	7680784	7681274	Podel.04G086100.v2.1	exon	338	NA	NA	NA	K00521//ferric-chelate reductase [EC:1.16.1.7];K19562//bifunctional dethiobiotin synthetase / adenosylmethionine---8-amino-7-oxononanoate aminotransferase [EC:6.3.3.3 2.6.1.62];K10752//histone-binding protein RBBP4	XP_011043859.1//PREDICTED: uncharacterized protein LOC105139195 isoform X1 [Populus euphratica] >XP_011043860.1 PREDICTED: uncharacterized protein LOC105139195 isoform X1 [Populus euphratica]
novel_circ_000944	Chr04	-	9878684	9878993	NA	intergenic	310	NA	NA	NA	NA	NA
novel_circ_000945	Chr04	-	10104764	10104896	Podel.04G110100.v2.1	intron	133	GO:0009507//chloroplast	GO:0004497//monooxygenase activity;GO:0016984//ribulose-bisphosphate carboxylase activity	GO:0019253//reductive pentose-phosphate cycle;GO:0009853//photorespiration	K01602//ribulose-bisphosphate carboxylase small chain [EC:4.1.1.39]	ABK96431.1//unknown [Populus trichocarpa x Populus deltoides]
novel_circ_000946	Chr04	-	10104897	10105253	Podel.04G110100.v2.1	exon	193	GO:0009507//chloroplast	GO:0004497//monooxygenase activity;GO:0016984//ribulose-bisphosphate carboxylase activity	GO:0019253//reductive pentose-phosphate cycle;GO:0009853//photorespiration	K01602//ribulose-bisphosphate carboxylase small chain [EC:4.1.1.39]	ABK96431.1//unknown [Populus trichocarpa x Populus deltoides]
novel_circ_000947	Chr04	-	10613258	10613400	NA	intergenic	143	NA	NA	NA	NA	NA
novel_circ_000948	Chr04	-	10725408	10725793	Podel.04G114900.v2.1	exon	222	NA	NA	NA	K20724//transmembrane protein 33	XP_011046781.1//PREDICTED: transmembrane protein 33 homolog [Populus euphratica]
novel_circ_000949	Chr04	-	10741200	10741352	Podel.04G115100.v2.1	exon	153	GO:0016021//integral component of membrane;GO:0005886//plasma membrane	GO:0005199//structural constituent of cell wall;GO:0005524//ATP binding;GO:0004675//transmembrane receptor protein serine/threonine kinase activity;GO:0019901//protein kinase binding	GO:0006468//protein phosphorylation	K04733//interleukin-1 receptor-associated kinase 4 [EC:2.7.11.1];K01180//endo-1,3(4)-beta-glucanase [EC:3.2.1.6]	XP_021668244.1//proline-rich receptor-like protein kinase PERK8 [Hevea brasiliensis]
novel_circ_000950	Chr04	-	10868072	10868395	Podel.04G116500.v2.1	exon	324	GO:0005829//cytosol;GO:0016021//integral component of membrane;GO:0005739//mitochondrion;GO:0009941//chloroplast envelope;GO:0031969//chloroplast membrane	GO:0004222//metalloendopeptidase activity;GO:0005524//ATP binding;GO:0008270//zinc ion binding;GO:0004176//ATP-dependent peptidase activity	GO:0006508//proteolysis	K03798//cell division protease FtsH [EC:3.4.24.-]	XP_024455043.1//probable inactive ATP-dependent zinc metalloprotease FTSHI 3, chloroplastic isoform X1 [Populus trichocarpa] >XP_024455044.1 probable inactive ATP-dependent zinc metalloprotease FTSHI 3, chloroplastic isoform X1 [Populus trichocarpa] >PNT40600.1 hypothetical protein POPTR_004G106500 [Populus trichocarpa] >PNT40603.1 hypothetical protein POPTR_004G106500 [Populus trichocarpa] >RQO8…
novel_circ_000951	Chr04	-	14086961	14087854	Podel.04G135400.v2.1	exon	145	GO:0031977//thylakoid lumen;GO:0009543//chloroplast thylakoid lumen;GO:0009536//plastid;GO:0009579//thylakoid;GO:0009534//chloroplast thylakoid;GO:0009507//chloroplast	GO:0004252//serine-type endopeptidase activity;GO:0008233//peptidase activity	GO:0010206//photosystem II repair;GO:0006508//proteolysis	NA	XP_006384343.1//protease Do-like 8, chloroplastic isoform X1 [Populus trichocarpa] >PNT40951.1 hypothetical protein POPTR_004G129200 [Populus trichocarpa]
novel_circ_000952	Chr04	-	15419284	15423345	NA	intergenic	4062	NA	NA	NA	NA	NA
novel_circ_000953	Chr04	-	15496087	15507617	NA	intergenic	11531	NA	NA	NA	NA	NA
novel_circ_000954	Chr04	-	15597059	15597166	Podel.04G142600.v2.1	exon	108	GO:0005634//nucleus	NA	GO:0007131//reciprocal meiotic recombination;GO:0007275//multicellular organism development;GO:0007065//male meiosis sister chromatid cohesion;GO:0007066//female meiosis sister chromatid cohesion	K14536//ribosome assembly protein 1 [EC:3.6.5.-]	XP_024455546.1//protein DYAD isoform X2 [Populus trichocarpa] >PNT41103.1 hypothetical protein POPTR_004G137000 [Populus trichocarpa]
novel_circ_000955	Chr04	-	16878317	16881544	NA	intergenic	3228	NA	NA	NA	NA	NA
novel_circ_000956	Chr04	-	17778660	17778795	NA	intergenic	136	NA	NA	NA	NA	NA
novel_circ_000957	Chr04	-	17999415	17999677	NA	intergenic	263	NA	NA	NA	NA	NA
novel_circ_000958	Chr04	-	17999713	17999826	NA	intergenic	114	NA	NA	NA	NA	NA
novel_circ_000959	Chr04	-	18365232	18365445	Podel.04G170400.v2.1	exon	214	GO:0009507//chloroplast	NA	GO:0048255//mRNA stabilization	NA	XP_002306163.3//pentatricopeptide repeat-containing protein MRL1, chloroplastic isoform X2 [Populus trichocarpa] >PNT41625.1 hypothetical protein POPTR_004G166600 [Populus trichocarpa] >RQO89440.1 hypothetical protein POPTR_004G166600 [Populus trichocarpa]
novel_circ_000960	Chr04	-	18442791	18443125	Podel.04G171900.v2.1	exon_intron	335	GO:0005634//nucleus	GO:0044212;GO:0003700//DNA-binding transcription factor activity;GO:0046983//protein dimerization activity	NA	NA	XP_006384545.1//transcription factor bHLH121 [Populus trichocarpa] >XP_024454652.1 transcription factor bHLH121 [Populus trichocarpa] >XP_024454653.1 transcription factor bHLH121 [Populus trichocarpa] >PNT41649.1 hypothetical protein POPTR_004G168100 [Populus trichocarpa]
novel_circ_000961	Chr04	-	18782096	18782478	NA	intergenic	383	NA	NA	NA	NA	NA
novel_circ_000962	Chr04	-	18790085	18790298	Podel.04G176800.v2.1	exon	134	GO:0009506//plasmodesma;GO:0005777//peroxisome;GO:0005773//vacuole;GO:0005774//vacuolar membrane;GO:0046861//glyoxysomal membrane;GO:0016021//integral component of membrane;GO:0009536//plastid;GO:0009941//chloroplast envelope;GO:0005739//mitochondrion;GO:0005886//plasma membrane;GO:0009507//chloroplast;GO:0005778//peroxisomal membrane	GO:0046872//metal ion binding;GO:0020037//heme binding;GO:0016688//L-ascorbate peroxidase activity;GO:0004601//peroxidase activity	GO:0006979//response to oxidative stress;GO:0034599//cellular response to oxidative stress;GO:0042744//hydrogen peroxide catabolic process;GO:0000302//response to reactive oxygen species	K00434//L-ascorbate peroxidase [EC:1.11.1.11]	XP_002306181.3//L-ascorbate peroxidase 3 [Populus trichocarpa] >PNT41764.1 hypothetical protein POPTR_004G174500 [Populus trichocarpa]
novel_circ_000963	Chr04	-	18936390	18936516	NA	intergenic	127	NA	NA	NA	NA	NA
novel_circ_000964	Chr04	-	18956137	19019499	NA	intergenic	63363	NA	NA	NA	NA	NA
novel_circ_000965	Chr04	-	18991415	19053893	NA	intergenic	62479	NA	NA	NA	NA	NA
novel_circ_000966	Chr04	-	20561187	20583242	NA	intergenic	22056	NA	NA	NA	NA	NA
novel_circ_000967	Chr04	-	20561294	20584759	NA	intergenic	23466	NA	NA	NA	NA	NA
novel_circ_000968	Chr04	-	20665065	20665983	Podel.04G198800.v2.1	exon	277	GO:0005829//cytosol;GO:0005832//chaperonin-containing T-complex	GO:0005524//ATP binding;GO:0051082//unfolded protein binding	GO:0006457//protein folding;GO:0046686//response to cadmium ion	K09499//T-complex protein 1 subunit eta	XP_006384733.1//T-complex protein 1 subunit eta [Populus trichocarpa] >PNT42092.1 hypothetical protein POPTR_004G195300 [Populus trichocarpa] >PNT42093.1 hypothetical protein POPTR_004G195300 [Populus trichocarpa]
novel_circ_000969	Chr04	-	20779310	20779612	Podel.04G200400.v2.1	exon	219	GO:0005634//nucleus;GO:0005737//cytoplasm	GO:0031491//nucleosome binding;GO:0042393//histone binding;GO:0003682//chromatin binding;GO:0036459//thiol-dependent ubiquitinyl hydrolase activity	GO:0001558//regulation of cell growth;GO:0045892//negative regulation of transcription, DNA-templated;GO:0035065//regulation of histone acetylation;GO:0016578//histone deubiquitination;GO:0033182//regulation of histone ubiquitination;GO:0045893//positive regulation of transcription, DNA-templated;GO:1902275//regulation of chromatin organization;GO:0031060//regulation of histone methylation;GO:004…	K12655//OTU domain-containing protein 5 [EC:3.4.19.12]	XP_006384751.1//OTU domain-containing protein 5-A [Populus trichocarpa] >XP_024455523.1 OTU domain-containing protein 5-A [Populus trichocarpa] >PNT42125.1 hypothetical protein POPTR_004G196800 [Populus trichocarpa]
novel_circ_000970	Chr04	-	20790939	20791048	Podel.04G200700.v2.1	exon	110	GO:0009509//chromoplast	GO:0016705//oxidoreductase activity, acting on paired donors, with incorporation or reduction of molecular oxygen;GO:0052727//capsanthin synthase activity;GO:0052728//capsorubin synthase activity	GO:0016117//carotenoid biosynthetic process	K14593//capsanthin/capsorubin synthase [EC:5.3.99.8]	XP_002313611.2//capsanthin/capsorubin synthase, chromoplastic [Populus trichocarpa] >PNT21641.1 hypothetical protein POPTR_009G159800 [Populus trichocarpa]
novel_circ_000971	Chr04	-	20831516	20940653	NA	intergenic	109138	NA	NA	NA	NA	NA
novel_circ_000972	Chr04	-	21002861	21003745	NA	intergenic	885	NA	NA	NA	NA	NA
novel_circ_000973	Chr04	-	21119054	21119165	NA	intergenic	112	NA	NA	NA	NA	NA
novel_circ_000974	Chr04	-	21679812	21680186	NA	intergenic	375	NA	NA	NA	NA	NA
novel_circ_000975	Chr04	-	21731067	21731220	NA	intergenic	154	NA	NA	NA	NA	NA
novel_circ_000976	Chr04	-	21746857	21751231	NA	intergenic	4375	NA	NA	NA	NA	NA
novel_circ_000977	Chr04	-	21748966	21751231	NA	intergenic	2266	NA	NA	NA	NA	NA
novel_circ_000978	Chr04	-	21766708	21779707	NA	intergenic	13000	NA	NA	NA	NA	NA
novel_circ_000979	Chr04	-	21768469	21781737	NA	intergenic	13269	NA	NA	NA	NA	NA
novel_circ_000980	Chr04	-	21768952	21782057	NA	intergenic	13106	NA	NA	NA	NA	NA
novel_circ_000981	Chr04	-	21769259	21782479	NA	intergenic	13221	NA	NA	NA	NA	NA
novel_circ_000982	Chr04	-	23057268	23057373	NA	intergenic	106	NA	NA	NA	NA	NA
novel_circ_000983	Chr04	-	23081012	23081548	Podel.04G230500.v2.1	exon	302	GO:0005634//nucleus;GO:0005730//nucleolus;GO:0005737//cytoplasm	GO:0003729//mRNA binding	GO:0009611//response to wounding;GO:0009863//salicylic acid mediated signaling pathway;GO:0009867//jasmonic acid mediated signaling pathway;GO:0048571//long-day photoperiodism;GO:0000184//nuclear-transcribed mRNA catabolic process, nonsense-mediated decay;GO:0045727//positive regulation of translation;GO:0042742//defense response to bacterium;GO:0051028//mRNA transport	K14328//regulator of nonsense transcripts 3	XP_006385051.1//regulator of nonsense transcripts UPF3 isoform X1 [Populus trichocarpa] >XP_024455222.1 regulator of nonsense transcripts UPF3 isoform X1 [Populus trichocarpa] >RQO89711.1 hypothetical protein POPTR_004G225800 [Populus trichocarpa] >RQO89713.1 hypothetical protein POPTR_004G225800 [Populus trichocarpa]
novel_circ_000984	Chr04	-	23110325	23110765	NA	intergenic	441	NA	NA	NA	NA	NA
novel_circ_000985	Chr04	-	23110546	23110722	Podel.04G230900.v2.1	exon	177	NA	GO:0003746//translation elongation factor activity	NA	K03233//elongation factor 1-gamma	XP_011028370.1//PREDICTED: elongation factor 1-gamma 2-like [Populus euphratica]
novel_circ_000986	Chr04	-	23110663	23111217	Podel.04G230900.v2.1	exon	229	NA	GO:0003746//translation elongation factor activity	NA	K03233//elongation factor 1-gamma	XP_011028370.1//PREDICTED: elongation factor 1-gamma 2-like [Populus euphratica]
novel_circ_000987	Chr04	-	23123322	23124612	Podel.04G231200.v2.1	exon	332	GO:0012505//endomembrane system;GO:0032588//trans-Golgi network membrane;GO:0005886//plasma membrane;GO:0000139//Golgi membrane	GO:0080115//myosin XI tail binding;GO:0030742//GTP-dependent protein binding;GO:0005525//GTP binding;GO:0003924//GTPase activity	GO:0006886//intracellular protein transport;GO:0032482//Rab protein signal transduction;GO:0006888//endoplasmic reticulum to Golgi vesicle-mediated transport	K07874//Ras-related protein Rab-1A	OAY39696.1//hypothetical protein MANES_10G115800 [Manihot esculenta]
novel_circ_000988	Chr04	-	23128346	23128448	NA	intergenic	103	NA	NA	NA	NA	NA
novel_circ_000989	Chr04	-	23407294	23407996	Podel.04G234800.v2.1	exon	411	NA	NA	NA	K22611//squamous cell carcinoma antigen recognized by T-cells 3	XP_024455449.1//squamous cell carcinoma antigen recognized by T-cells 3 [Populus trichocarpa]
novel_circ_000990	Chr04	-	23553658	23601094	NA	intergenic	47437	NA	NA	NA	NA	NA
novel_circ_000991	Chr04	-	23570564	23616964	NA	intergenic	46401	NA	NA	NA	NA	NA
novel_circ_000992	Chr04	-	23818024	23821814	NA	intergenic	3791	NA	NA	NA	NA	NA
novel_circ_000993	Chr04	-	23900060	23900160	Podel.04G239800.v2.1	exon	101	NA	GO:0004674//protein serine/threonine kinase activity;GO:0005524//ATP binding;GO:0004842//ubiquitin-protein transferase activity	NA	K04733//interleukin-1 receptor-associated kinase 4 [EC:2.7.11.1];K17609//nucleoredoxin [EC:1.8.1.8]	XP_021686952.1//U-box domain-containing protein 35-like isoform X2 [Hevea brasiliensis]
novel_circ_000994	Chr04	-	23942589	23943466	Podel.04G240600.v2.1	exon	483	GO:0009505//plant-type cell wall;GO:0009506//plasmodesma;GO:0005618//cell wall;GO:0005829//cytosol;GO:0005576//extracellular region;GO:0005886//plasma membrane	GO:0052793//pectin acetylesterase activity;GO:0052689//carboxylic ester hydrolase activity	GO:0071555//cell wall organization	K19882//O-palmitoleoyl-L-serine hydrolase [EC:3.1.1.98]	XP_011028476.1//PREDICTED: protein notum homolog [Populus euphratica] >XP_011028477.1 PREDICTED: protein notum homolog [Populus euphratica]
novel_circ_000995	Chr04	-	23954508	23957181	Podel.04G240800.v2.1	exon	1071	GO:0009505//plant-type cell wall;GO:0005576//extracellular region	GO:0052793//pectin acetylesterase activity;GO:0052689//carboxylic ester hydrolase activity	GO:0071555//cell wall organization	K19882//O-palmitoleoyl-L-serine hydrolase [EC:3.1.1.98]	XP_002519911.2//pectin acetylesterase 8 isoform X2 [Ricinus communis]
novel_circ_000996	Chr04	-	23956305	23957181	Podel.04G240800.v2.1	exon	414	GO:0009505//plant-type cell wall;GO:0005576//extracellular region	GO:0052793//pectin acetylesterase activity;GO:0052689//carboxylic ester hydrolase activity	GO:0071555//cell wall organization	K19882//O-palmitoleoyl-L-serine hydrolase [EC:3.1.1.98]	XP_002519911.2//pectin acetylesterase 8 isoform X2 [Ricinus communis]
novel_circ_000997	Chr04	-	23956867	23957181	Podel.04G240800.v2.1	exon	204	GO:0009505//plant-type cell wall;GO:0005576//extracellular region	GO:0052793//pectin acetylesterase activity;GO:0052689//carboxylic ester hydrolase activity	GO:0071555//cell wall organization	K19882//O-palmitoleoyl-L-serine hydrolase [EC:3.1.1.98]	XP_002519911.2//pectin acetylesterase 8 isoform X2 [Ricinus communis]
novel_circ_000998	Chr04	-	23969483	23969710	NA	intergenic	228	NA	NA	NA	NA	NA
novel_circ_000999	Chr04	-	24134798	24135293	Podel.04G242700.v2.1	exon	196	GO:0016021//integral component of membrane;GO:0005886//plasma membrane	NA	GO:0009554//megasporogenesis	K12741//heterogeneous nuclear ribonucleoprotein A1/A3;K12823//ATP-dependent RNA helicase DDX5/DBP2 [EC:3.6.4.13];K13098//RNA-binding protein FUS	ABK92658.1//unknown [Populus trichocarpa]
novel_circ_001000	Chr04	-	24139661	24139882	Podel.04G242800.v2.1	exon	222	GO:0005737//cytoplasm	GO:0004842//ubiquitin-protein transferase activity	GO:0006511//ubiquitin-dependent protein catabolic process;GO:0016567//protein ubiquitination;GO:0042981//regulation of apoptotic process	NA	XP_006385162.1//F-box protein SKIP31 isoform X1 [Populus trichocarpa] >PNT42878.1 hypothetical protein POPTR_004G236200 [Populus trichocarpa]
novel_circ_001001	Chr04	+	233700	234336	Podel.04G003100.v2.1	exon	199	GO:0005737//cytoplasm	GO:0046872//metal ion binding;GO:0003872//6-phosphofructokinase activity;GO:0005524//ATP binding;GO:0047334//diphosphate-fructose-6-phosphate 1-phosphotransferase activity	GO:0006002//fructose 6-phosphate metabolic process	K00895//diphosphate-dependent phosphofructokinase [EC:2.7.1.90]	XP_021635660.1//pyrophosphate--fructose 6-phosphate 1-phosphotransferase subunit beta [Hevea brasiliensis]
novel_circ_001002	Chr04	+	344556	353131	NA	intergenic	8576	NA	NA	NA	NA	NA
novel_circ_001003	Chr04	+	344978	353553	NA	intergenic	8576	NA	NA	NA	NA	NA
novel_circ_001004	Chr04	+	345676	367176	NA	intergenic	21501	NA	NA	NA	NA	NA
novel_circ_001005	Chr04	+	348943	357858	NA	intergenic	8916	NA	NA	NA	NA	NA
novel_circ_001006	Chr04	+	858574	869646	NA	intergenic	11073	NA	NA	NA	NA	NA
novel_circ_001007	Chr04	+	1177176	1177281	NA	intergenic	106	NA	NA	NA	NA	NA
novel_circ_001008	Chr04	+	1526270	1526380	Podel.04G021000.v2.1	exon	111	NA	NA	NA	NA	XP_002304930.1//cysteine-rich PDZ-binding protein [Populus trichocarpa] >XP_011037719.1 PREDICTED: cysteine-rich PDZ-binding protein-like [Populus euphratica] >ABK93440.1 unknown [Populus trichocarpa] >PNT39167.1 hypothetical protein POPTR_004G021200 [Populus trichocarpa]
novel_circ_001009	Chr04	+	1927483	1986898	NA	intergenic	59416	NA	NA	NA	NA	NA
novel_circ_001010	Chr04	+	1927909	1987216	NA	intergenic	59308	NA	NA	NA	NA	NA
novel_circ_001011	Chr04	+	1928115	1987448	NA	intergenic	59334	NA	NA	NA	NA	NA
novel_circ_001012	Chr04	+	1997051	2037342	NA	intergenic	40292	NA	NA	NA	NA	NA
novel_circ_001013	Chr04	+	2177578	2191991	NA	intergenic	14414	NA	NA	NA	NA	NA
novel_circ_001014	Chr04	+	2207785	2259853	NA	intergenic	52069	NA	NA	NA	NA	NA
novel_circ_001015	Chr04	+	2812361	2877228	NA	intergenic	64868	NA	NA	NA	NA	NA
novel_circ_001016	Chr04	+	3467076	3507755	NA	intergenic	40680	NA	NA	NA	NA	NA
novel_circ_001017	Chr04	+	4563991	4564180	NA	intergenic	190	NA	NA	NA	NA	NA
novel_circ_001018	Chr04	+	5041653	5041836	NA	intergenic	184	NA	NA	NA	NA	NA
novel_circ_001019	Chr04	+	6131949	6146365	NA	intergenic	14417	NA	NA	NA	NA	NA
novel_circ_001020	Chr04	+	6145597	6155106	NA	intergenic	9510	NA	NA	NA	NA	NA
novel_circ_001021	Chr04	+	6145842	6155338	NA	intergenic	9497	NA	NA	NA	NA	NA
novel_circ_001022	Chr04	+	6146465	6155984	NA	intergenic	9520	NA	NA	NA	NA	NA
novel_circ_001023	Chr04	+	6146980	6156492	NA	intergenic	9513	NA	NA	NA	NA	NA
novel_circ_001024	Chr04	+	6478942	6480876	NA	intergenic	1935	NA	NA	NA	NA	NA
novel_circ_001025	Chr04	+	6601847	6701302	NA	intergenic	99456	NA	NA	NA	NA	NA
novel_circ_001026	Chr04	+	7109224	7109409	NA	intergenic	186	NA	NA	NA	NA	NA
novel_circ_001027	Chr04	+	7130698	7131087	Podel.04G078900.v2.1	exon	298	GO:0005783//endoplasmic reticulum;GO:0031207//Sec62/Sec63 complex;GO:0030176//integral component of endoplasmic reticulum membrane;GO:0005794//Golgi apparatus;GO:0005739//mitochondrion;GO:0005886//plasma membrane	GO:0003723//RNA binding;GO:0008320//protein transmembrane transporter activity	GO:0006614//SRP-dependent cotranslational protein targeting to membrane;GO:0006620//posttranslational protein targeting to endoplasmic reticulum membrane	K09540//translocation protein SEC63	XP_016737440.1//PREDICTED: dnaJ protein ERDJ2A-like [Gossypium hirsutum] >XP_016737441.1 PREDICTED: dnaJ protein ERDJ2A-like [Gossypium hirsutum] >XP_016737442.1 PREDICTED: dnaJ protein ERDJ2A-like [Gossypium hirsutum] >XP_016737443.1 PREDICTED: dnaJ protein ERDJ2A-like [Gossypium hirsutum] >XP_016737444.1 PREDICTED: dnaJ protein ERDJ2A-like [Gossypium hirsutum]
novel_circ_001028	Chr04	+	7204678	7213430	NA	intergenic	8753	NA	NA	NA	NA	NA
novel_circ_001029	Chr04	+	7291015	7305857	NA	intergenic	14843	NA	NA	NA	NA	NA
novel_circ_001030	Chr04	+	7291184	7316272	NA	intergenic	25089	NA	NA	NA	NA	NA
novel_circ_001031	Chr04	+	7291804	7316617	NA	intergenic	24814	NA	NA	NA	NA	NA
novel_circ_001032	Chr04	+	7293196	7306025	NA	intergenic	12830	NA	NA	NA	NA	NA
novel_circ_001033	Chr04	+	7293498	7306621	NA	intergenic	13124	NA	NA	NA	NA	NA
novel_circ_001034	Chr04	+	7502917	7503040	Podel.04G083900.v2.1	exon	124	NA	NA	NA	K12864//beta-catenin-like protein 1	XP_006384127.1//beta-catenin-like protein 1 [Populus trichocarpa] >PNT40081.1 hypothetical protein POPTR_004G076600 [Populus trichocarpa]
novel_circ_001035	Chr04	+	7713966	7714083	Podel.04G086900.v2.1	exon	118	GO:0005829//cytosol;GO:0009898//cytoplasmic side of plasma membrane;GO:0009941//chloroplast envelope;GO:0005886//plasma membrane;GO:0009570//chloroplast stroma;GO:0009706//chloroplast inner membrane;GO:0009507//chloroplast	GO:0005524//ATP binding;GO:0042802//identical protein binding;GO:0030899//calcium-dependent ATPase activity;GO:0042803//protein homodimerization activity;GO:0016887//ATPase activity	GO:0051782//negative regulation of cell division;GO:0010020//chloroplast fission	K03609//septum site-determining protein MinD	XP_002305909.1//putative septum site-determining protein minD homolog, chloroplastic [Populus trichocarpa] >PNT40137.1 hypothetical protein POPTR_004G080100 [Populus trichocarpa]
novel_circ_001036	Chr04	+	8240030	8240606	Podel.04G093000.v2.1	exon	300	GO:0005737//cytoplasm	GO:0004356//glutamate-ammonia ligase activity;GO:0005524//ATP binding	GO:0006542//glutamine biosynthetic process	K01915//glutamine synthetase [EC:6.3.1.2]	XP_011002191.1//PREDICTED: glutamine synthetase cytosolic isozyme 1 [Populus euphratica]
novel_circ_001037	Chr04	+	8240154	8240606	Podel.04G093000.v2.1	exon	260	GO:0005737//cytoplasm	GO:0004356//glutamate-ammonia ligase activity;GO:0005524//ATP binding	GO:0006542//glutamine biosynthetic process	K01915//glutamine synthetase [EC:6.3.1.2]	XP_011002191.1//PREDICTED: glutamine synthetase cytosolic isozyme 1 [Populus euphratica]
novel_circ_001038	Chr04	+	8240236	8241132	Podel.04G093000.v2.1	exon	470	GO:0005737//cytoplasm	GO:0004356//glutamate-ammonia ligase activity;GO:0005524//ATP binding	GO:0006542//glutamine biosynthetic process	K01915//glutamine synthetase [EC:6.3.1.2]	XP_011002191.1//PREDICTED: glutamine synthetase cytosolic isozyme 1 [Populus euphratica]
novel_circ_001039	Chr04	+	8240921	8241132	Podel.04G093000.v2.1	exon	92	GO:0005737//cytoplasm	GO:0004356//glutamate-ammonia ligase activity;GO:0005524//ATP binding	GO:0006542//glutamine biosynthetic process	K01915//glutamine synthetase [EC:6.3.1.2]	XP_011002191.1//PREDICTED: glutamine synthetase cytosolic isozyme 1 [Populus euphratica]
novel_circ_001040	Chr04	+	8241083	8241270	Podel.04G093000.v2.1	exon	104	GO:0005737//cytoplasm	GO:0004356//glutamate-ammonia ligase activity;GO:0005524//ATP binding	GO:0006542//glutamine biosynthetic process	K01915//glutamine synthetase [EC:6.3.1.2]	XP_011002191.1//PREDICTED: glutamine synthetase cytosolic isozyme 1 [Populus euphratica]
novel_circ_001041	Chr04	+	8241560	8241783	Podel.04G093000.v2.1	exon	133	GO:0005737//cytoplasm	GO:0004356//glutamate-ammonia ligase activity;GO:0005524//ATP binding	GO:0006542//glutamine biosynthetic process	K01915//glutamine synthetase [EC:6.3.1.2]	XP_011002191.1//PREDICTED: glutamine synthetase cytosolic isozyme 1 [Populus euphratica]
novel_circ_001042	Chr04	+	8409161	8419000	NA	intergenic	9840	NA	NA	NA	NA	NA
novel_circ_001043	Chr04	+	8409500	8419208	NA	intergenic	9709	NA	NA	NA	NA	NA
novel_circ_001044	Chr04	+	8802573	8802789	NA	intergenic	217	NA	NA	NA	NA	NA
novel_circ_001045	Chr04	+	8802585	8802789	NA	intergenic	205	NA	NA	NA	NA	NA
novel_circ_001046	Chr04	+	9339504	9340824	Podel.04G103200.v2.1	exon	400	GO:0005634//nucleus;GO:0005737//cytoplasm	GO:0046872//metal ion binding;GO:0003677//DNA binding;GO:0005524//ATP binding;GO:0003910//DNA ligase (ATP) activity	GO:0015074//DNA integration;GO:0006281//DNA repair;GO:0009409//response to cold;GO:0006266//DNA ligation;GO:0009845//seed germination;GO:0002237//response to molecule of bacterial origin;GO:0048316//seed development;GO:0010225//response to UV-C;GO:0006979//response to oxidative stress;GO:0006273//lagging strand elongation;GO:0071897//DNA biosynthetic process;GO:0051103//DNA ligation involved in D…	K10747//DNA ligase 1 [EC:6.5.1.1 6.5.1.6 6.5.1.7]	XP_024455272.1//DNA ligase 6 isoform X2 [Populus trichocarpa]
novel_circ_001047	Chr04	+	9782371	9806023	NA	intergenic	23653	NA	NA	NA	NA	NA
novel_circ_001048	Chr04	+	10104441	10105021	NA	intergenic	581	NA	NA	NA	NA	NA
novel_circ_001049	Chr04	+	10104987	10105256	NA	intergenic	270	NA	NA	NA	NA	NA
novel_circ_001050	Chr04	+	10105236	10105337	NA	intergenic	102	NA	NA	NA	NA	NA
novel_circ_001051	Chr04	+	10374785	10374890	Podel.04G111700.v2.1	exon	106	NA	GO:0019904//protein domain specific binding	NA	K06630//14-3-3 protein epsilon	XP_006384210.2//14-3-3-like protein A [Populus trichocarpa] >PNT40509.1 hypothetical protein POPTR_004G101700 [Populus trichocarpa]
novel_circ_001052	Chr04	+	11414590	11414960	Podel.04G120900.v2.1	exon	175	NA	NA	NA	NA	XP_006384254.2//uncharacterized protein LOC18097658 [Populus trichocarpa] >ABK94521.1 unknown [Populus trichocarpa] >PNT40685.1 hypothetical protein POPTR_004G111900 [Populus trichocarpa]
novel_circ_001053	Chr04	+	11443214	11443322	NA	intergenic	109	NA	NA	NA	NA	NA
novel_circ_001054	Chr04	+	13092609	13092825	Podel.04G131500.v2.1	exon	217	GO:0016607//nuclear speck	GO:0003723//RNA binding	GO:0006397//mRNA processing;GO:0048497//maintenance of floral organ identity;GO:0030154//cell differentiation;GO:0009911//positive regulation of flower development	K21444//poly(rC)-binding protein 3/4	XP_006384312.2//KH domain-containing protein At4g18375 [Populus trichocarpa] >XP_024455867.1 KH domain-containing protein At4g18375 [Populus trichocarpa] >XP_024455868.1 KH domain-containing protein At4g18375 [Populus trichocarpa] >XP_024455869.1 KH domain-containing protein At4g18375 [Populus trichocarpa] >RQO89252.1 hypothetical protein POPTR_004G123400 [Populus trichocarpa] >RQO89254.1 hypothe…
novel_circ_001055	Chr04	+	13246306	13246598	NA	intergenic	293	NA	NA	NA	NA	NA
novel_circ_001056	Chr04	+	15494777	15494912	NA	intergenic	136	NA	NA	NA	NA	NA
novel_circ_001057	Chr04	+	15548457	15548623	Podel.04G142100.v2.1	exon	167	NA	NA	NA	K22909//zinc finger CCCH domain-containing protein 13	XP_024455107.1//zinc finger CCCH domain-containing protein 13 [Populus trichocarpa] >XP_024455108.1 zinc finger CCCH domain-containing protein 13 [Populus trichocarpa] >PNT41089.1 hypothetical protein POPTR_004G135800 [Populus trichocarpa]
novel_circ_001058	Chr04	+	15548667	15548872	Podel.04G142100.v2.1	exon	206	NA	NA	NA	K22909//zinc finger CCCH domain-containing protein 13	XP_024455107.1//zinc finger CCCH domain-containing protein 13 [Populus trichocarpa] >XP_024455108.1 zinc finger CCCH domain-containing protein 13 [Populus trichocarpa] >PNT41089.1 hypothetical protein POPTR_004G135800 [Populus trichocarpa]
novel_circ_001059	Chr04	+	15548827	15548936	Podel.04G142100.v2.1	exon	110	NA	NA	NA	K22909//zinc finger CCCH domain-containing protein 13	XP_024455107.1//zinc finger CCCH domain-containing protein 13 [Populus trichocarpa] >XP_024455108.1 zinc finger CCCH domain-containing protein 13 [Populus trichocarpa] >PNT41089.1 hypothetical protein POPTR_004G135800 [Populus trichocarpa]
novel_circ_001060	Chr04	+	15867936	15876905	NA	intergenic	8970	NA	NA	NA	NA	NA
novel_circ_001061	Chr04	+	17239502	17239633	Podel.04G157900.v2.1	exon	132	GO:0016020//membrane;GO:0005783//endoplasmic reticulum;GO:0009506//plasmodesma;GO:0030126//COPI vesicle coat;GO:0005793//endoplasmic reticulum-Golgi intermediate compartment;GO:0000139//Golgi membrane;GO:0005829//cytosol;GO:0005794//Golgi apparatus;GO:0005886//plasma membrane;GO:0009507//chloroplast	GO:0005198//structural molecule activity	GO:0006886//intracellular protein transport;GO:0009306//protein secretion;GO:0006888//endoplasmic reticulum to Golgi vesicle-mediated transport;GO:0006891//intra-Golgi vesicle-mediated transport	K17267//coatomer subunit gamma	XP_002313799.1//coatomer subunit gamma isoform X1 [Populus trichocarpa] >PNT20832.1 hypothetical protein POPTR_009G115100 [Populus trichocarpa]
novel_circ_001062	Chr04	+	17346315	17346581	Podel.04G159000.v2.1	exon	182	GO:0005829//cytosol;GO:0005886//plasma membrane;GO:0009328//phenylalanine-tRNA ligase complex;GO:0005737//cytoplasm	GO:0004826//phenylalanine-tRNA ligase activity;GO:0005524//ATP binding;GO:0000049//tRNA binding	GO:0006432//phenylalanyl-tRNA aminoacylation	K01889//phenylalanyl-tRNA synthetase alpha chain [EC:6.1.1.20]	XP_002305428.1//phenylalanine--tRNA ligase alpha subunit, cytoplasmic [Populus trichocarpa] >PNT41409.1 hypothetical protein POPTR_004G155000 [Populus trichocarpa]
novel_circ_001063	Chr04	+	17674414	17676150	Podel.04G161900.v2.1	exon	521	GO:0005634//nucleus	GO:0003723//RNA binding;GO:0017151//DEAD/H-box RNA helicase binding;GO:0005524//ATP binding;GO:0003724//RNA helicase activity	NA	K14807//ATP-dependent RNA helicase DDX51/DBP6 [EC:3.6.4.13]	XP_011037479.1//PREDICTED: DEAD-box ATP-dependent RNA helicase 1 isoform X1 [Populus euphratica]
novel_circ_001064	Chr04	+	17674414	17680700	NA	intergenic	6287	NA	NA	NA	NA	NA
novel_circ_001065	Chr04	+	17817519	17817898	Podel.04G164300.v2.1	exon	162	GO:0005634//nucleus;GO:0005615//extracellular space;GO:0005764//lysosome;GO:0005886//plasma membrane;GO:0005773//vacuole;GO:0000323//lytic vacuole	GO:0004197//cysteine-type endopeptidase activity	GO:0051603//proteolysis involved in cellular protein catabolic process;GO:0006970//response to osmotic stress;GO:0009651//response to salt stress;GO:0042742//defense response to bacterium	K01373//cathepsin F [EC:3.4.22.41]	XP_021610577.1//probable cysteine protease RD19B [Manihot esculenta] >OAY52466.1 hypothetical protein MANES_04G085600 [Manihot esculenta]
novel_circ_001066	Chr04	+	17891385	17892884	Podel.04G165100.v2.1	exon	561	GO:0016021//integral component of membrane;GO:0005789//endoplasmic reticulum membrane	GO:0004310//farnesyl-diphosphate farnesyltransferase activity;GO:0051996//squalene synthase activity	GO:0071731//response to nitric oxide;GO:0002238//response to molecule of fungal origin;GO:1902438//response to vanadate(3-);GO:0009753//response to jasmonic acid;GO:0006696//ergosterol biosynthetic process;GO:0042542//response to hydrogen peroxide;GO:0009723//response to ethylene;GO:0016135//saponin biosynthetic process;GO:0009751//response to salicylic acid;GO:0016104//triterpenoid biosynthetic …	K00801//farnesyl-diphosphate farnesyltransferase [EC:2.5.1.21]	XP_002313765.1//squalene synthase [Populus trichocarpa] >PNT21001.1 hypothetical protein POPTR_009G123100 [Populus trichocarpa]
novel_circ_001067	Chr04	+	17997849	17997978	NA	intergenic	130	NA	NA	NA	NA	NA
novel_circ_001068	Chr04	+	17997857	17998625	NA	intergenic	769	NA	NA	NA	NA	NA
novel_circ_001069	Chr04	+	17997860	17997989	NA	intergenic	130	NA	NA	NA	NA	NA
novel_circ_001070	Chr04	+	18030440	18031619	NA	intergenic	1180	NA	NA	NA	NA	NA
novel_circ_001071	Chr04	+	18030440	18036647	NA	intergenic	6208	NA	NA	NA	NA	NA
novel_circ_001072	Chr04	+	18483494	18483736	Podel.04G172600.v2.1	exon	243	GO:0005794//Golgi apparatus;GO:0005829//cytosol;GO:0005886//plasma membrane;GO:0009507//chloroplast	GO:0003755//peptidyl-prolyl cis-trans isomerase activity;GO:0051082//unfolded protein binding;GO:0016018//cyclosporin A binding	GO:0042026//protein refolding	K01802//peptidylprolyl isomerase [EC:5.2.1.8]	ABK96333.1//unknown [Populus trichocarpa x Populus deltoides]
novel_circ_001073	Chr04	+	18499959	18500776	Podel.04G173100.v2.1	exon	458	NA	GO:0043864//indoleacetamide hydrolase activity;GO:0004040//amidase activity	NA	K01426//amidase [EC:3.5.1.4]	XP_002305492.2//probable amidase At4g34880 isoform X1 [Populus trichocarpa] >PNT41677.1 hypothetical protein POPTR_004G169300 [Populus trichocarpa]
novel_circ_001074	Chr04	+	18748231	18748356	Podel.04G176500.v2.1	exon	126	GO:0005886//plasma membrane;GO:0009507//chloroplast	NA	GO:0009644//response to high light intensity;GO:0007623//circadian rhythm;GO:0009414//response to water deprivation;GO:0009409//response to cold;GO:0009651//response to salt stress;GO:0009737//response to abscisic acid	K19366//spartin	XP_002305512.1//protein EARLY-RESPONSIVE TO DEHYDRATION 7, chloroplastic [Populus trichocarpa] >PNT41758.1 hypothetical protein POPTR_004G174100 [Populus trichocarpa]
novel_circ_001075	Chr04	+	18916936	18917204	Podel.04G178100.v2.1	exon	163	GO:0048046//apoplast;GO:0005829//cytosol;GO:0005777//peroxisome;GO:0005739//mitochondrion;GO:0009507//chloroplast	GO:0008266//poly(U) RNA binding;GO:0051287//NAD binding;GO:0008465//glycerate dehydrogenase activity;GO:0016618//hydroxypyruvate reductase activity;GO:0030267//glyoxylate reductase (NADP) activity	GO:0071482//cellular response to light stimulus;GO:0009854//oxidative photosynthetic carbon pathway;GO:0042631//cellular response to water deprivation	K15893//glycerate dehydrogenase [EC:1.1.1.29]	ABK96544.1//unknown [Populus trichocarpa x Populus deltoides]
novel_circ_001076	Chr04	+	18918354	18918947	Podel.04G178100.v2.1	exon	315	GO:0048046//apoplast;GO:0005829//cytosol;GO:0005777//peroxisome;GO:0005739//mitochondrion;GO:0009507//chloroplast	GO:0008266//poly(U) RNA binding;GO:0051287//NAD binding;GO:0008465//glycerate dehydrogenase activity;GO:0016618//hydroxypyruvate reductase activity;GO:0030267//glyoxylate reductase (NADP) activity	GO:0071482//cellular response to light stimulus;GO:0009854//oxidative photosynthetic carbon pathway;GO:0042631//cellular response to water deprivation	K15893//glycerate dehydrogenase [EC:1.1.1.29]	ABK96544.1//unknown [Populus trichocarpa x Populus deltoides]
novel_circ_001077	Chr04	+	18951499	18951623	Podel.04G178500.v2.1	exon	125	NA	NA	NA	K12868//pre-mRNA-splicing factor SYF2	XP_002305528.1//pre-mRNA-splicing factor syf2 [Populus trichocarpa] >PNT41815.1 hypothetical protein POPTR_004G176200 [Populus trichocarpa] >PNT41816.1 hypothetical protein POPTR_004G176200 [Populus trichocarpa] >PNT41817.1 hypothetical protein POPTR_004G176200 [Populus trichocarpa]
novel_circ_001078	Chr04	+	20111397	20117834	NA	intergenic	6438	NA	NA	NA	NA	NA
novel_circ_001079	Chr04	+	20220623	20220818	Podel.04G193500.v2.1	exon	196	NA	NA	NA	NA	XP_006384668.1//uncharacterized protein At4g22758 [Populus trichocarpa] >PNT42009.1 hypothetical protein POPTR_004G188600 [Populus trichocarpa]
novel_circ_001080	Chr04	+	20293331	20293923	Podel.04G194300.v2.1	exon	414	GO:0005634//nucleus;GO:0016021//integral component of membrane;GO:0009707//chloroplast outer membrane;GO:0009941//chloroplast envelope	GO:0046872//metal ion binding;GO:0035064//methylated histone binding	GO:0010019//chloroplast-nucleus signaling pathway;GO:0045893//positive regulation of transcription, DNA-templated	NA	XP_024456028.1//DDT domain-containing protein PTM [Populus trichocarpa] >XP_024456029.1 DDT domain-containing protein PTM [Populus trichocarpa] >PNT42022.1 hypothetical protein POPTR_004G189600 [Populus trichocarpa]
novel_circ_001081	Chr04	+	20538751	20561873	NA	intergenic	23123	NA	NA	NA	NA	NA
novel_circ_001082	Chr04	+	20805105	20805307	Podel.04G200900.v2.1	exon	203	GO:0005634//nucleus	GO:0003677//DNA binding;GO:0019900//kinase binding;GO:0000976//transcription regulatory region sequence-specific DNA binding;GO:0044212;GO:0003700//DNA-binding transcription factor activity	GO:0009873//ethylene-activated signaling pathway;GO:0006355//regulation of transcription, DNA-templated;GO:0042742//defense response to bacterium;GO:0009723//response to ethylene;GO:2000082//regulation of L-ascorbic acid biosynthetic process;GO:0010182//sugar mediated signaling pathway;GO:0001666//response to hypoxia	K14514//ethylene-insensitive protein 3	XP_006384758.1//protein ETHYLENE INSENSITIVE 3 [Populus trichocarpa] >XP_024455970.1 protein ETHYLENE INSENSITIVE 3 [Populus trichocarpa] >PNT42134.1 hypothetical protein POPTR_004G197400 [Populus trichocarpa]
novel_circ_001083	Chr04	+	21286829	21286975	Podel.04G208200.v2.1	exon	147	GO:0005750//mitochondrial respiratory chain complex III;GO:0016021//integral component of membrane;GO:0009536//plastid;GO:0005739//mitochondrion;GO:0005773//vacuole	GO:0046872//metal ion binding;GO:0020037//heme binding;GO:0045153//electron transporter, transferring electrons within CoQH2-cytochrome c reductase complex activity	GO:0042776//mitochondrial ATP synthesis coupled proton transport;GO:0006122//mitochondrial electron transport, ubiquinol to cytochrome c	K00413//ubiquinol-cytochrome c reductase cytochrome c1 subunit	XP_011007266.1//PREDICTED: cytochrome c1-2, heme protein, mitochondrial [Populus euphratica]
novel_circ_001084	Chr04	+	21748047	21748281	NA	intergenic	235	NA	NA	NA	NA	NA
novel_circ_001085	Chr04	+	21907996	21911382	Podel.04G217500.v2.1	exon	814	NA	NA	NA	K15501//serine/threonine-protein phosphatase 6 regulatory subunit 3	XP_024454472.1//serine/threonine-protein phosphatase 6 regulatory subunit 2 isoform X1 [Populus trichocarpa] >PNT42417.1 hypothetical protein POPTR_004G211500 [Populus trichocarpa]
novel_circ_001086	Chr04	+	22133195	22133300	Podel.04G219300.v2.1	exon	106	GO:0048046//apoplast;GO:0005777//peroxisome;GO:0009579//thylakoid;GO:0005829//cytosol;GO:0009941//chloroplast envelope;GO:0005739//mitochondrion;GO:0009507//chloroplast;GO:0009570//chloroplast stroma;GO:0022626//cytosolic ribosome	GO:0005524//ATP binding;GO:0051082//unfolded protein binding	GO:0006457//protein folding;GO:0006458//'de novo' protein folding;GO:0042026//protein refolding;GO:0045041//protein import into mitochondrial intermembrane space;GO:0009658//chloroplast organization;GO:0009793//embryo development ending in seed dormancy	K04077//chaperonin GroEL	XP_012064751.1//ruBisCO large subunit-binding protein subunit alpha [Jatropha curcas] >KDP44002.1 hypothetical protein JCGZ_05469 [Jatropha curcas]
novel_circ_001087	Chr04	+	22233986	22234097	NA	intergenic	112	NA	NA	NA	NA	NA
novel_circ_001088	Chr04	+	22420876	22422660	NA	intergenic	1785	NA	NA	NA	NA	NA
novel_circ_001089	Chr04	+	22483031	22483411	NA	intergenic	381	NA	NA	NA	NA	NA
novel_circ_001090	Chr04	+	22558988	22559160	NA	intergenic	173	NA	NA	NA	NA	NA
novel_circ_001091	Chr04	+	22826593	22827019	Podel.04G227500.v2.1	exon	315	GO:0009507//chloroplast	GO:0003723//RNA binding;GO:0005524//ATP binding;GO:0003724//RNA helicase activity	NA	K18995//ATP-dependent RNA helicase DHX29 [EC:3.6.4.13]	XP_021692187.1//DExH-box ATP-dependent RNA helicase DExH7, chloroplastic-like [Hevea brasiliensis]
novel_circ_001092	Chr04	+	22994132	22994237	Podel.04G229300.v2.1	exon	106	GO:0009570//chloroplast stroma	GO:0005524//ATP binding;GO:0051082//unfolded protein binding	GO:0006457//protein folding	K03283//heat shock 70kDa protein 1/2/6/8	XP_002279101.1//PREDICTED: stromal 70 kDa heat shock-related protein, chloroplastic [Vitis vinifera] >RVX14220.1 Stromal 70 kDa heat shock-related protein, chloroplastic [Vitis vinifera]
novel_circ_001093	Chr04	+	23118619	23118731	Podel.04G231100.v2.1	intron	113	GO:0010008//endosome membrane;GO:0005768//endosome;GO:0012505//endomembrane system;GO:0009504//cell plate;GO:0005794//Golgi apparatus;GO:0005829//cytosol;GO:0005576//extracellular region;GO:0005886//plasma membrane	GO:0005525//GTP binding;GO:0003924//GTPase activity	GO:0006886//intracellular protein transport;GO:0000911//cytokinesis by cell plate formation;GO:0032482//Rab protein signal transduction	K07904//Ras-related protein Rab-11A	XP_024455064.1//ras-related protein RABA2a [Populus trichocarpa] >ABK94045.1 unknown [Populus trichocarpa] >PNT42676.1 hypothetical protein POPTR_004G226400 [Populus trichocarpa]
novel_circ_001094	Chr04	+	23164401	23165857	Podel.04G231900.v2.1	exon	617	NA	NA	NA	K17108//non-lysosomal glucosylceramidase [EC:3.2.1.45]	XP_006385066.2//non-lysosomal glucosylceramidase isoform X3 [Populus trichocarpa] >PNT42687.1 hypothetical protein POPTR_004G227200 [Populus trichocarpa] >RQO89722.1 hypothetical protein POPTR_004G227200 [Populus trichocarpa]
novel_circ_001095	Chr04	+	23192786	23192902	Podel.04G232500.v2.1	exon	117	GO:0005739//mitochondrion;GO:0009507//chloroplast	GO:0005524//ATP binding	GO:0006349//regulation of gene expression by genetic imprinting;GO:0009960//endosperm development;GO:0009793//embryo development ending in seed dormancy	NA	XP_011028388.1//PREDICTED: pentatricopeptide repeat-containing protein At1g10270 [Populus euphratica]
novel_circ_001096	Chr04	+	23237151	23237329	Podel.04G233000.v2.1	exon	179	GO:0016020//membrane;GO:0005634//nucleus;GO:0009506//plasmodesma;GO:0005874//microtubule;GO:0009504//cell plate;GO:0045334//clathrin-coated endocytic vesicle;GO:0005737//cytoplasm;GO:0005773//vacuole;GO:0005829//cytosol;GO:0005886//plasma membrane	GO:0030276//clathrin binding;GO:0005525//GTP binding;GO:0008017//microtubule binding;GO:0003924//GTPase activity	GO:2000114//regulation of establishment of cell polarity;GO:0072583//clathrin-dependent endocytosis;GO:0048766//root hair initiation;GO:0009737//response to abscisic acid;GO:0048285//organelle fission;GO:0000266//mitochondrial fission	K01528//dynamin GTPase [EC:3.6.5.5]	XP_006385078.1//dynamin-2A isoform X1 [Populus trichocarpa] >PNT42712.1 hypothetical protein POPTR_004G228400 [Populus trichocarpa]
novel_circ_001097	Chr04	+	23261350	23264785	NA	intergenic	3436	NA	NA	NA	NA	NA
novel_circ_001098	Chr04	+	23270489	23270621	Podel.04G233700.v2.1	exon	133	GO:0005634//nucleus;GO:0005654//nucleoplasm;GO:0005730//nucleolus	GO:0005524//ATP binding;GO:0003724//RNA helicase activity;GO:0019843//rRNA binding	GO:0006401//RNA catabolic process;GO:0031125//rRNA 3'-end processing;GO:0000460//maturation of 5.8S rRNA;GO:0006364//rRNA processing	K12598//ATP-dependent RNA helicase DOB1 [EC:3.6.4.13]	XP_011028401.1//PREDICTED: superkiller viralicidic activity 2-like 2 isoform X2 [Populus euphratica]
novel_circ_001099	Chr04	+	23270954	23271160	Podel.04G233700.v2.1	exon	133	GO:0005634//nucleus;GO:0005654//nucleoplasm;GO:0005730//nucleolus	GO:0005524//ATP binding;GO:0003724//RNA helicase activity;GO:0019843//rRNA binding	GO:0006401//RNA catabolic process;GO:0031125//rRNA 3'-end processing;GO:0000460//maturation of 5.8S rRNA;GO:0006364//rRNA processing	K12598//ATP-dependent RNA helicase DOB1 [EC:3.6.4.13]	XP_011028401.1//PREDICTED: superkiller viralicidic activity 2-like 2 isoform X2 [Populus euphratica]
novel_circ_001100	Chr04	+	23377419	23377530	Podel.04G234500.v2.1	exon	112	NA	NA	NA	NA	XP_011028419.1//PREDICTED: protein root UVB sensitive 6 [Populus euphratica]
novel_circ_001101	Chr04	+	23781318	23781447	Podel.04G238400.v2.1	exon	130	GO:0005634//nucleus;GO:0005829//cytosol;GO:0009536//plastid;GO:0005886//plasma membrane;GO:0009507//chloroplast	GO:0005524//ATP binding	GO:0002238//response to molecule of fungal origin	K13945//LOB domain-containing protein 29	XP_024437266.1//universal stress protein PHOS32 isoform X2 [Populus trichocarpa] >PNT11706.1 hypothetical protein POPTR_011G039800 [Populus trichocarpa]
novel_circ_001102	Chr04	+	23818224	23822014	NA	intergenic	3791	NA	NA	NA	NA	NA
novel_circ_001103	Chr04	+	23820531	23824046	NA	intergenic	3516	NA	NA	NA	NA	NA
novel_circ_001104	Chr04	+	23933164	23934551	Podel.04G240500.v2.1	exon	627	GO:0005634//nucleus;GO:0005737//cytoplasm	GO:0032440//2-alkenal reductase [NAD(P)+] activity;GO:0017091//AU-rich element binding;GO:0035925//mRNA 3'-UTR AU-rich region binding;GO:0008270//zinc ion binding;GO:0003960//NADPH:quinone reductase activity	GO:0034599//cellular response to oxidative stress	K00344//NADPH2:quinone reductase [EC:1.6.5.5]	XP_011028474.1//PREDICTED: probable quinone oxidoreductase isoform X1 [Populus euphratica]
novel_circ_001105	Chr04	+	23933622	23934551	Podel.04G240500.v2.1	exon	485	GO:0005634//nucleus;GO:0005737//cytoplasm	GO:0032440//2-alkenal reductase [NAD(P)+] activity;GO:0017091//AU-rich element binding;GO:0035925//mRNA 3'-UTR AU-rich region binding;GO:0008270//zinc ion binding;GO:0003960//NADPH:quinone reductase activity	GO:0034599//cellular response to oxidative stress	K00344//NADPH2:quinone reductase [EC:1.6.5.5]	XP_011028474.1//PREDICTED: probable quinone oxidoreductase isoform X1 [Populus euphratica]
novel_circ_001106	Chr05	-	102614	102824	Podel.05G001900.v2.1	exon	129	GO:0005773//vacuole	GO:0004190//aspartic-type endopeptidase activity	GO:0006508//proteolysis;GO:0030163//protein catabolic process;GO:0006629//lipid metabolic process	K08245//phytepsin [EC:3.4.23.40]	XP_024439741.1//aspartic proteinase isoform X1 [Populus trichocarpa] >PNT05897.1 hypothetical protein POPTR_013G002200 [Populus trichocarpa]
novel_circ_001107	Chr05	-	184783	200314	NA	intergenic	15532	NA	NA	NA	NA	NA
novel_circ_001108	Chr05	-	509408	510036	NA	intergenic	629	NA	NA	NA	NA	NA
novel_circ_001109	Chr05	-	782990	786831	NA	intergenic	3842	NA	NA	NA	NA	NA
novel_circ_001110	Chr05	-	788673	812477	NA	intergenic	23805	NA	NA	NA	NA	NA
novel_circ_001111	Chr05	-	957116	1011267	NA	intergenic	54152	NA	NA	NA	NA	NA
novel_circ_001112	Chr05	-	1041119	1041265	NA	intergenic	147	NA	NA	NA	NA	NA
novel_circ_001113	Chr05	-	1041119	1091539	NA	intergenic	50421	NA	NA	NA	NA	NA
novel_circ_001114	Chr05	-	1042467	1066791	NA	intergenic	24325	NA	NA	NA	NA	NA
novel_circ_001115	Chr05	-	1042468	1092448	NA	intergenic	49981	NA	NA	NA	NA	NA
novel_circ_001116	Chr05	-	1042755	1043176	NA	intergenic	422	NA	NA	NA	NA	NA
novel_circ_001117	Chr05	-	1042755	1043450	NA	intergenic	696	NA	NA	NA	NA	NA
novel_circ_001118	Chr05	-	1042755	1093087	NA	intergenic	50333	NA	NA	NA	NA	NA
novel_circ_001119	Chr05	-	1043030	1093087	NA	intergenic	50058	NA	NA	NA	NA	NA
novel_circ_001120	Chr05	-	1043563	1093087	NA	intergenic	49525	NA	NA	NA	NA	NA
novel_circ_001121	Chr05	-	1062963	1088414	NA	intergenic	25452	NA	NA	NA	NA	NA
novel_circ_001122	Chr05	-	1062963	1088489	NA	intergenic	25527	NA	NA	NA	NA	NA
novel_circ_001123	Chr05	-	1065845	1091539	NA	intergenic	25695	NA	NA	NA	NA	NA
novel_circ_001124	Chr05	-	1066068	1091539	NA	intergenic	25472	NA	NA	NA	NA	NA
novel_circ_001125	Chr05	-	1067553	1093087	NA	intergenic	25535	NA	NA	NA	NA	NA
novel_circ_001126	Chr05	-	1620686	1621036	Podel.05G021600.v2.1	exon	264	GO:0005634//nucleus	NA	GO:0010229//inflorescence development;GO:0006355//regulation of transcription, DNA-templated	K04733//interleukin-1 receptor-associated kinase 4 [EC:2.7.11.1];K22382//WD repeat-containing protein 26;K14963//COMPASS component SWD3	XP_024457084.1//topless-related protein 3 [Populus trichocarpa] >PNT34534.1 hypothetical protein POPTR_005G021700 [Populus trichocarpa]
novel_circ_001127	Chr05	-	1808865	1919516	NA	intergenic	110652	NA	NA	NA	NA	NA
novel_circ_001128	Chr05	-	1854003	1965338	NA	intergenic	111336	NA	NA	NA	NA	NA
novel_circ_001129	Chr05	-	2094305	2113113	NA	intergenic	18809	NA	NA	NA	NA	NA
novel_circ_001130	Chr05	-	2273035	2344146	NA	intergenic	71112	NA	NA	NA	NA	NA
novel_circ_001131	Chr05	-	2274033	2299742	NA	intergenic	25710	NA	NA	NA	NA	NA
novel_circ_001132	Chr05	-	2401705	2497056	NA	intergenic	95352	NA	NA	NA	NA	NA
novel_circ_001133	Chr05	-	2551444	2570195	NA	intergenic	18752	NA	NA	NA	NA	NA
novel_circ_001134	Chr05	-	2952417	2956344	NA	intergenic	3928	NA	NA	NA	NA	NA
novel_circ_001135	Chr05	-	3251986	3367865	NA	intergenic	115880	NA	NA	NA	NA	NA
novel_circ_001136	Chr05	-	3626081	3640395	NA	intergenic	14315	NA	NA	NA	NA	NA
novel_circ_001137	Chr05	-	3627413	3641913	NA	intergenic	14501	NA	NA	NA	NA	NA
novel_circ_001138	Chr05	-	3628372	3642475	NA	intergenic	14104	NA	NA	NA	NA	NA
novel_circ_001139	Chr05	-	3685070	3685203	Podel.05G053100.v2.1	exon	134	GO:0005634//nucleus;GO:0005737//cytoplasm	GO:0008270//zinc ion binding;GO:0047974//guanosine deaminase activity	GO:0006152//purine nucleoside catabolic process	K12951//cobalt/nickel-transporting P-type ATPase D [EC:3.6.3.-];K11991//tRNA(adenine34) deaminase [EC:3.5.4.33]	XP_006382756.1//uncharacterized protein LOC18098932 isoform X1 [Populus trichocarpa] >PNT34985.1 hypothetical protein POPTR_005G049300 [Populus trichocarpa]
novel_circ_001140	Chr05	-	3693875	3693997	NA	intergenic	123	NA	NA	NA	NA	NA
novel_circ_001141	Chr05	-	3846950	3847151	Podel.05G056400.v2.1	exon	202	GO:0009535//chloroplast thylakoid membrane;GO:0005829//cytosol;GO:0009941//chloroplast envelope;GO:0009579//thylakoid;GO:0009570//chloroplast stroma;GO:0009507//chloroplast	GO:0004751//ribose-5-phosphate isomerase activity	GO:0009052//pentose-phosphate shunt, non-oxidative branch;GO:0019253//reductive pentose-phosphate cycle;GO:0042742//defense response to bacterium	K01807//ribose 5-phosphate isomerase A [EC:5.3.1.6]	PNT35031.2//hypothetical protein POPTR_005G052000 [Populus trichocarpa]
novel_circ_001142	Chr05	-	4047503	4052534	NA	intergenic	5032	NA	NA	NA	NA	NA
novel_circ_001143	Chr05	-	4047504	4047833	NA	intergenic	330	NA	NA	NA	NA	NA
novel_circ_001144	Chr05	-	4253532	4253638	Podel.05G063300.v2.1	exon	107	NA	NA	GO:0016567//protein ubiquitination	NA	XP_006382844.1//BTB/POZ domain-containing protein At2g13690 [Populus trichocarpa] >PNT35135.1 hypothetical protein POPTR_005G058700 [Populus trichocarpa]
novel_circ_001145	Chr05	-	4269816	4272524	Podel.05G063600.v2.1	exon	447	GO:0016020//membrane;GO:0005794//Golgi apparatus;GO:0005886//plasma membrane;GO:0005737//cytoplasm;GO:0030659//cytoplasmic vesicle membrane	GO:0052742//phosphatidylinositol kinase activity;GO:0004430//1-phosphatidylinositol 4-kinase activity	GO:0048768//root hair cell tip growth;GO:0048015//phosphatidylinositol-mediated signaling;GO:0009860//pollen tube growth;GO:0046854//phosphatidylinositol phosphorylation	K19801//phosphatidylinositol 4-kinase B [EC:2.7.1.67]	XP_024456600.1//phosphatidylinositol 4-kinase beta 1 isoform X1 [Populus trichocarpa] >PNT35139.1 hypothetical protein POPTR_005G059000 [Populus trichocarpa] >PNT35140.1 hypothetical protein POPTR_005G059000 [Populus trichocarpa] >PNT35141.1 hypothetical protein POPTR_005G059000 [Populus trichocarpa]
novel_circ_001146	Chr05	-	4792630	4792833	Podel.05G071100.v2.1	exon	204	GO:0000138//Golgi trans cisterna;GO:0005768//endosome;GO:0005794//Golgi apparatus;GO:0016021//integral component of membrane;GO:0005802//trans-Golgi network	GO:0016413//O-acetyltransferase activity	NA	NA	XP_024457614.1//protein trichome birefringence-like 14 isoform X3 [Populus trichocarpa]
novel_circ_001147	Chr05	-	5250001	5250232	Podel.05G077500.v2.1	exon	232	GO:0005681//spliceosomal complex;GO:0009507//chloroplast	GO:0003723//RNA binding;GO:0046872//metal ion binding;GO:0005524//ATP binding;GO:0003724//RNA helicase activity;GO:0016740//transferase activity	GO:0000398//mRNA splicing, via spliceosome	K12818//ATP-dependent RNA helicase DHX8/PRP22 [EC:3.6.4.13]	XP_011031072.1//PREDICTED: putative uncharacterized protein At4g01020, chloroplastic isoform X1 [Populus euphratica]
novel_circ_001148	Chr05	-	5930550	5930697	Podel.05G085000.v2.1	exon	148	GO:0005634//nucleus	GO:0003677//DNA binding;GO:0043565//sequence-specific DNA binding;GO:0044212;GO:0003700//DNA-binding transcription factor activity	GO:0009611//response to wounding;GO:0009414//response to water deprivation;GO:0009873//ethylene-activated signaling pathway;GO:0006970//response to osmotic stress;GO:0009409//response to cold;GO:0009416//response to light stimulus;GO:0009736//cytokinin-activated signaling pathway;GO:0071472//cellular response to salt stress;GO:0009651//response to salt stress;GO:0045595//regulation of cell differ…	K09286//EREBP-like factor	XP_002307098.1//ethylene-responsive transcription factor RAP2-4 [Populus trichocarpa] >AOF43397.1 ERF family protein [Populus trichocarpa] >PNT35460.1 hypothetical protein POPTR_005G077300 [Populus trichocarpa]
novel_circ_001149	Chr05	-	6053253	6053366	Podel.05G087000.v2.1	exon	114	GO:0009507//chloroplast	GO:0033854//glutamate-prephenate aminotransferase activity;GO:0033853//aspartate-prephenate aminotransferase activity;GO:0042802//identical protein binding;GO:0004069//L-aspartate:2-oxoglutarate aminotransferase activity;GO:0030170//pyridoxal phosphate binding	GO:0009094//L-phenylalanine biosynthetic process;GO:0009095//aromatic amino acid family biosynthetic process, prephenate pathway	K15849//bifunctional aspartate aminotransferase and glutamate/aspartate-prephenate aminotransferase [EC:2.6.1.1 2.6.1.78 2.6.1.79]	XP_002307109.2//bifunctional aspartate aminotransferase and glutamate/aspartate-prephenate aminotransferase [Populus trichocarpa] >PNT35499.1 hypothetical protein POPTR_005G079200 [Populus trichocarpa]
novel_circ_001150	Chr05	-	6057974	6058077	NA	intergenic	104	NA	NA	NA	NA	NA
novel_circ_001151	Chr05	-	6101348	6102931	Podel.05G087700.v2.1	exon	671	GO:0046658//anchored component of plasma membrane;GO:0031225//anchored component of membrane	GO:0004190//aspartic-type endopeptidase activity	GO:0006508//proteolysis;GO:0030163//protein catabolic process	K01379//cathepsin D [EC:3.4.23.5];K01381//saccharopepsin [EC:3.4.23.25]	XP_011039549.1//PREDICTED: aspartic proteinase-like protein 1 isoform X1 [Populus euphratica]
novel_circ_001152	Chr05	-	6154269	6154371	NA	intergenic	103	NA	NA	NA	NA	NA
novel_circ_001153	Chr05	-	6171635	6171809	NA	intergenic	175	NA	NA	NA	NA	NA
novel_circ_001154	Chr05	-	6361846	6362723	Podel.05G091100.v2.1	exon	281	GO:0005829//cytosol;GO:0009941//chloroplast envelope;GO:0009507//chloroplast	GO:0016829//lyase activity;GO:0003852//2-isopropylmalate synthase activity	GO:0009098//leucine biosynthetic process	K01649//2-isopropylmalate synthase [EC:2.3.3.13]	XP_022722436.1//2-isopropylmalate synthase 2, chloroplastic-like [Durio zibethinus]
novel_circ_001155	Chr05	-	6384641	6387281	Podel.05G091200.v2.1	exon	428	GO:0016021//integral component of membrane;GO:0009536//plastid;GO:0009941//chloroplast envelope;GO:0031969//chloroplast membrane;GO:0009507//chloroplast	GO:0005524//ATP binding;GO:0004672//protein kinase activity	GO:0009644//response to high light intensity;GO:0007623//circadian rhythm;GO:0010150//leaf senescence;GO:0042542//response to hydrogen peroxide;GO:0006979//response to oxidative stress;GO:0055072//iron ion homeostasis;GO:0046686//response to cadmium ion;GO:1990641//response to iron ion starvation;GO:0034599//cellular response to oxidative stress;GO:1901031//regulation of response to reactive oxyg…	K08869//aarF domain-containing kinase;K13457//disease resistance protein RPM1	XP_011021917.1//PREDICTED: uncharacterized aarF domain-containing protein kinase At1g79600, chloroplastic-like isoform X1 [Populus euphratica] >XP_011021918.1 PREDICTED: uncharacterized aarF domain-containing protein kinase At1g79600, chloroplastic-like isoform X1 [Populus euphratica] >XP_011021919.1 PREDICTED: uncharacterized aarF domain-containing protein kinase At1g79600, chloroplastic-like is…
novel_circ_001156	Chr05	-	6388877	6389770	Podel.05G091200.v2.1	exon	389	GO:0016021//integral component of membrane;GO:0009536//plastid;GO:0009941//chloroplast envelope;GO:0031969//chloroplast membrane;GO:0009507//chloroplast	GO:0005524//ATP binding;GO:0004672//protein kinase activity	GO:0009644//response to high light intensity;GO:0007623//circadian rhythm;GO:0010150//leaf senescence;GO:0042542//response to hydrogen peroxide;GO:0006979//response to oxidative stress;GO:0055072//iron ion homeostasis;GO:0046686//response to cadmium ion;GO:1990641//response to iron ion starvation;GO:0034599//cellular response to oxidative stress;GO:1901031//regulation of response to reactive oxyg…	K08869//aarF domain-containing kinase;K13457//disease resistance protein RPM1	XP_011021917.1//PREDICTED: uncharacterized aarF domain-containing protein kinase At1g79600, chloroplastic-like isoform X1 [Populus euphratica] >XP_011021918.1 PREDICTED: uncharacterized aarF domain-containing protein kinase At1g79600, chloroplastic-like isoform X1 [Populus euphratica] >XP_011021919.1 PREDICTED: uncharacterized aarF domain-containing protein kinase At1g79600, chloroplastic-like is…
novel_circ_001157	Chr05	-	6390035	6391065	Podel.05G091200.v2.1	exon	211	GO:0016021//integral component of membrane;GO:0009536//plastid;GO:0009941//chloroplast envelope;GO:0031969//chloroplast membrane;GO:0009507//chloroplast	GO:0005524//ATP binding;GO:0004672//protein kinase activity	GO:0009644//response to high light intensity;GO:0007623//circadian rhythm;GO:0010150//leaf senescence;GO:0042542//response to hydrogen peroxide;GO:0006979//response to oxidative stress;GO:0055072//iron ion homeostasis;GO:0046686//response to cadmium ion;GO:1990641//response to iron ion starvation;GO:0034599//cellular response to oxidative stress;GO:1901031//regulation of response to reactive oxyg…	K08869//aarF domain-containing kinase;K13457//disease resistance protein RPM1	XP_011021917.1//PREDICTED: uncharacterized aarF domain-containing protein kinase At1g79600, chloroplastic-like isoform X1 [Populus euphratica] >XP_011021918.1 PREDICTED: uncharacterized aarF domain-containing protein kinase At1g79600, chloroplastic-like isoform X1 [Populus euphratica] >XP_011021919.1 PREDICTED: uncharacterized aarF domain-containing protein kinase At1g79600, chloroplastic-like is…
novel_circ_001158	Chr05	-	7338355	7345109	NA	intergenic	6755	NA	NA	NA	NA	NA
novel_circ_001159	Chr05	-	7441569	7441678	Podel.05G103900.v2.1	exon	110	NA	NA	NA	K17592//sacsin	XP_024457320.1//sacsin [Populus trichocarpa]
novel_circ_001160	Chr05	-	7446279	7447057	Podel.05G104000.v2.1	exon	453	GO:1990904//ribonucleoprotein complex;GO:0005730//nucleolus	GO:0031491//nucleosome binding;GO:0003723//RNA binding	GO:0006364//rRNA processing	K11294//nucleolin	XP_024457486.1//nucleolin 1 isoform X2 [Populus trichocarpa] >PNT35782.1 hypothetical protein POPTR_005G093100 [Populus trichocarpa]
novel_circ_001161	Chr05	-	7533707	7533894	Podel.05G105100.v2.1	exon	188	GO:0005634//nucleus;GO:0005829//cytosol;GO:0005739//mitochondrion;GO:0009507//chloroplast	GO:0005524//ATP binding;GO:0002161//aminoacyl-tRNA editing activity;GO:0016597//amino acid binding;GO:0008270//zinc ion binding;GO:0000049//tRNA binding;GO:0004813//alanine-tRNA ligase activity	GO:0046686//response to cadmium ion;GO:0006400//tRNA modification;GO:0070143//mitochondrial alanyl-tRNA aminoacylation;GO:0006419//alanyl-tRNA aminoacylation	K01872//alanyl-tRNA synthetase [EC:6.1.1.7]	XP_012065800.1//alanine--tRNA ligase [Jatropha curcas] >KDP43289.1 hypothetical protein JCGZ_24210 [Jatropha curcas]
novel_circ_001162	Chr05	-	7533707	7534087	Podel.05G105100.v2.1	exon	297	GO:0005634//nucleus;GO:0005829//cytosol;GO:0005739//mitochondrion;GO:0009507//chloroplast	GO:0005524//ATP binding;GO:0002161//aminoacyl-tRNA editing activity;GO:0016597//amino acid binding;GO:0008270//zinc ion binding;GO:0000049//tRNA binding;GO:0004813//alanine-tRNA ligase activity	GO:0046686//response to cadmium ion;GO:0006400//tRNA modification;GO:0070143//mitochondrial alanyl-tRNA aminoacylation;GO:0006419//alanyl-tRNA aminoacylation	K01872//alanyl-tRNA synthetase [EC:6.1.1.7]	XP_012065800.1//alanine--tRNA ligase [Jatropha curcas] >KDP43289.1 hypothetical protein JCGZ_24210 [Jatropha curcas]
novel_circ_001163	Chr05	-	7533979	7534667	Podel.05G105100.v2.1	exon	400	GO:0005634//nucleus;GO:0005829//cytosol;GO:0005739//mitochondrion;GO:0009507//chloroplast	GO:0005524//ATP binding;GO:0002161//aminoacyl-tRNA editing activity;GO:0016597//amino acid binding;GO:0008270//zinc ion binding;GO:0000049//tRNA binding;GO:0004813//alanine-tRNA ligase activity	GO:0046686//response to cadmium ion;GO:0006400//tRNA modification;GO:0070143//mitochondrial alanyl-tRNA aminoacylation;GO:0006419//alanyl-tRNA aminoacylation	K01872//alanyl-tRNA synthetase [EC:6.1.1.7]	XP_012065800.1//alanine--tRNA ligase [Jatropha curcas] >KDP43289.1 hypothetical protein JCGZ_24210 [Jatropha curcas]
novel_circ_001164	Chr05	-	7538956	7539413	Podel.05G105100.v2.1	exon	380	GO:0005634//nucleus;GO:0005829//cytosol;GO:0005739//mitochondrion;GO:0009507//chloroplast	GO:0005524//ATP binding;GO:0002161//aminoacyl-tRNA editing activity;GO:0016597//amino acid binding;GO:0008270//zinc ion binding;GO:0000049//tRNA binding;GO:0004813//alanine-tRNA ligase activity	GO:0046686//response to cadmium ion;GO:0006400//tRNA modification;GO:0070143//mitochondrial alanyl-tRNA aminoacylation;GO:0006419//alanyl-tRNA aminoacylation	K01872//alanyl-tRNA synthetase [EC:6.1.1.7]	XP_012065800.1//alanine--tRNA ligase [Jatropha curcas] >KDP43289.1 hypothetical protein JCGZ_24210 [Jatropha curcas]
novel_circ_001165	Chr05	-	7548261	7548374	NA	intergenic	114	NA	NA	NA	NA	NA
novel_circ_001166	Chr05	-	7591361	7591629	Podel.05G106100.v2.1	exon	269	GO:0005634//nucleus;GO:0005739//mitochondrion	GO:0004712//protein serine/threonine/tyrosine kinase activity;GO:0004674//protein serine/threonine kinase activity;GO:0005524//ATP binding	GO:0009651//response to salt stress;GO:0010182//sugar mediated signaling pathway	K14510//serine/threonine-protein kinase CTR1 [EC:2.7.11.1]	XP_002307185.3//uncharacterized protein LOC7480431 [Populus trichocarpa] >PNT35827.1 hypothetical protein POPTR_005G095200 [Populus trichocarpa] >PNT35829.1 hypothetical protein POPTR_005G095200 [Populus trichocarpa]
novel_circ_001167	Chr05	-	7611323	7614246	Podel.05G106300.v2.1	exon	333	GO:0005829//cytosol;GO:0005739//mitochondrion;GO:0009507//chloroplast	GO:0016784//3-mercaptopyruvate sulfurtransferase activity;GO:0004792//thiosulfate sulfurtransferase activity;GO:0016783//sulfurtransferase activity	GO:0019346//transsulfuration;GO:0009793//embryo development ending in seed dormancy	K01011//thiosulfate/3-mercaptopyruvate sulfurtransferase [EC:2.8.1.1 2.8.1.2]	XP_011022084.1//PREDICTED: LOW QUALITY PROTEIN: thiosulfate/3-mercaptopyruvate sulfurtransferase 1, mitochondrial [Populus euphratica]
novel_circ_001168	Chr05	-	7780406	7780583	NA	intergenic	178	NA	NA	NA	NA	NA
novel_circ_001169	Chr05	-	7955598	7955777	Podel.05G108400.v2.1	exon	180	GO:0005829//cytosol	GO:0016491//oxidoreductase activity	NA	K22374//3''-deamino-3''-oxonicotianamine reductase [EC:1.1.1.285]	XP_023922371.1//non-functional NADPH-dependent codeinone reductase 2-like [Quercus suber]
novel_circ_001170	Chr05	-	8110707	8112729	Podel.05G109900.v2.1	exon	750	NA	NA	NA	K15216//RNA polymerase I-specific transcription initiation factor RRN3	XP_002307198.2//RNA polymerase I-specific transcription initiation factor rrn3 isoform X1 [Populus trichocarpa] >XP_024457656.1 RNA polymerase I-specific transcription initiation factor rrn3 isoform X1 [Populus trichocarpa] >PNT35892.1 hypothetical protein POPTR_005G098500 [Populus trichocarpa]
novel_circ_001171	Chr05	-	8303797	8304278	NA	intergenic	482	NA	NA	NA	NA	NA
novel_circ_001172	Chr05	-	8304149	8304278	NA	intergenic	130	NA	NA	NA	NA	NA
novel_circ_001173	Chr05	-	8333580	8341407	NA	intergenic	7828	NA	NA	NA	NA	NA
novel_circ_001174	Chr05	-	8429119	8429240	Podel.05G114200.v2.1	exon	122	GO:0005634//nucleus;GO:0032300//mismatch repair complex;GO:0005694//chromosome	GO:0005524//ATP binding;GO:0030983//mismatched DNA binding;GO:0016887//ATPase activity	GO:0007131//reciprocal meiotic recombination;GO:0006298//mismatch repair	K08739//DNA mismatch repair protein MLH3	XP_006382999.2//DNA mismatch repair protein MLH3 isoform X1 [Populus trichocarpa] >PNT35983.2 hypothetical protein POPTR_005G101900 [Populus trichocarpa]
novel_circ_001175	Chr05	-	8508559	8509309	Podel.05G115200.v2.1	exon	407	GO:0016021//integral component of membrane;GO:0031969//chloroplast membrane;GO:0009507//chloroplast	GO:0015297//antiporter activity;GO:0042910//xenobiotic transmembrane transporter activity	NA	K20456//oxysterol-binding protein 1	XP_021645038.1//protein DETOXIFICATION 45, chloroplastic-like isoform X3 [Hevea brasiliensis]
novel_circ_001176	Chr05	-	9053141	9054136	NA	intergenic	996	NA	NA	NA	NA	NA
novel_circ_001177	Chr05	-	9552281	9552418	Podel.05G127300.v2.1	exon	138	NA	NA	NA	K08874//transformation/transcription domain-associated protein	XP_011043196.1//PREDICTED: LOW QUALITY PROTEIN: transcription-associated protein 1 [Populus euphratica]
novel_circ_001178	Chr05	-	9555157	9555573	Podel.05G127300.v2.1	exon	219	NA	NA	NA	K08874//transformation/transcription domain-associated protein	XP_011043196.1//PREDICTED: LOW QUALITY PROTEIN: transcription-associated protein 1 [Populus euphratica]
novel_circ_001179	Chr05	-	9635582	9635754	NA	intergenic	173	NA	NA	NA	NA	NA
novel_circ_001180	Chr05	-	9675238	9675481	Podel.05G128900.v2.1	exon	244	GO:0042788//polysomal ribosome;GO:0022625//cytosolic large ribosomal subunit;GO:0005886//plasma membrane;GO:0005773//vacuole;GO:0022626//cytosolic ribosome	GO:0003723//RNA binding;GO:0003735//structural constituent of ribosome	GO:0002181//cytoplasmic translation	K02938//large subunit ribosomal protein L8e	XP_011025941.1//PREDICTED: 60S ribosomal protein L8-3 [Populus euphratica]
novel_circ_001181	Chr05	-	10210716	10211639	Podel.05G135100.v2.1	exon	412	NA	NA	NA	NA	XP_006383178.2//pheophytinase, chloroplastic [Populus trichocarpa] >ABK96091.1 unknown [Populus trichocarpa] >PNT36335.1 hypothetical protein POPTR_005G121000 [Populus trichocarpa]
novel_circ_001182	Chr05	-	10211538	10211639	Podel.05G135100.v2.1	exon	102	NA	NA	NA	NA	XP_006383178.2//pheophytinase, chloroplastic [Populus trichocarpa] >ABK96091.1 unknown [Populus trichocarpa] >PNT36335.1 hypothetical protein POPTR_005G121000 [Populus trichocarpa]
novel_circ_001183	Chr05	-	10422936	10423120	Podel.05G138000.v2.1	exon	185	GO:0005634//nucleus	GO:0003677//DNA binding	NA	K14494//DELLA protein	XP_006383208.1//SCARECROW-LIKE protein 7 [Populus trichocarpa] >PNT36379.1 hypothetical protein POPTR_005G123800 [Populus trichocarpa] >PNT36380.1 hypothetical protein POPTR_005G123800 [Populus trichocarpa] >PNT36381.1 hypothetical protein POPTR_005G123800 [Populus trichocarpa]
novel_circ_001184	Chr05	-	10496905	10497283	Podel.05G138400.v2.1	exon	204	GO:0005685//U1 snRNP;GO:0071004//U2-type prespliceosome;GO:0005634//nucleus;GO:0016607//nuclear speck	GO:0003729//mRNA binding;GO:0030619//U1 snRNA binding;GO:0017069//snRNA binding	GO:0000398//mRNA splicing, via spliceosome	K11093//U1 small nuclear ribonucleoprotein 70kDa	XP_006383218.1//U1 small nuclear ribonucleoprotein 70 kDa [Populus trichocarpa] >PNT36389.1 hypothetical protein POPTR_005G124300 [Populus trichocarpa] >RQO90425.1 hypothetical protein POPTR_005G124300 [Populus trichocarpa]
novel_circ_001185	Chr05	-	10742660	10742765	Podel.05G140300.v2.1	exon	106	NA	GO:0003677//DNA binding;GO:0003700//DNA-binding transcription factor activity	GO:0006351//transcription, DNA-templated;GO:0009742//brassinosteroid mediated signaling pathway	K14503//brassinosteroid resistant 1/2	XP_006383241.1//BES1/BZR1 homolog protein 2 [Populus trichocarpa] >ABK96008.1 unknown [Populus trichocarpa] >AOF43372.1 BES1 family protein [Populus trichocarpa] >PNT36431.1 hypothetical protein POPTR_005G126400 [Populus trichocarpa]
novel_circ_001186	Chr05	-	10806070	10811170	NA	intergenic	5101	NA	NA	NA	NA	NA
novel_circ_001187	Chr05	-	10918562	10930512	NA	intergenic	11951	NA	NA	NA	NA	NA
novel_circ_001188	Chr05	-	10918721	10930675	NA	intergenic	11955	NA	NA	NA	NA	NA
novel_circ_001189	Chr05	-	10919084	10930984	NA	intergenic	11901	NA	NA	NA	NA	NA
novel_circ_001190	Chr05	-	10920724	10932665	NA	intergenic	11942	NA	NA	NA	NA	NA
novel_circ_001191	Chr05	-	10921435	10933278	NA	intergenic	11844	NA	NA	NA	NA	NA
novel_circ_001192	Chr05	-	12571152	12571643	Podel.05G150800.v2.1	exon	375	NA	NA	NA	NA	XP_011006605.1//PREDICTED: uncharacterized protein LOC105112570 [Populus euphratica]
novel_circ_001193	Chr05	-	12572248	12575423	Podel.05G150800.v2.1	exon	815	NA	NA	NA	NA	XP_011006605.1//PREDICTED: uncharacterized protein LOC105112570 [Populus euphratica]
novel_circ_001194	Chr05	-	13380925	13381072	Podel.05G156100.v2.1	exon	148	GO:0009506//plasmodesma;GO:0016021//integral component of membrane;GO:0005886//plasma membrane	GO:0004674//protein serine/threonine kinase activity;GO:0005524//ATP binding;GO:0004672//protein kinase activity	GO:0046777//protein autophosphorylation	K04733//interleukin-1 receptor-associated kinase 4 [EC:2.7.11.1]	XP_002307290.3//probable receptor-like protein kinase At2g23200 [Populus trichocarpa] >PNT36703.2 hypothetical protein POPTR_005G143200 [Populus trichocarpa]
novel_circ_001195	Chr05	-	15217655	15217771	Podel.05G165100.v2.1	intron	117	GO:0009526//plastid envelope;GO:0016021//integral component of membrane;GO:0031969//chloroplast membrane	NA	GO:0055085//transmembrane transport;GO:0006811//ion transport;GO:0010020//chloroplast fission	K22047//mechanosensitive ion channel protein 1/2/3	XP_024457717.1//mechanosensitive ion channel protein 3, chloroplastic isoform X1 [Populus trichocarpa]
novel_circ_001196	Chr05	-	16847342	16848053	Podel.05G171300.v2.1	exon	468	GO:0005634//nucleus;GO:0009535//chloroplast thylakoid membrane;GO:0005739//mitochondrion;GO:0009579//thylakoid	GO:0005507//copper ion binding	NA	K02267//cytochrome c oxidase subunit 6b	ABK96664.1//unknown [Populus trichocarpa x Populus deltoides]
novel_circ_001197	Chr05	-	17750587	17750846	Podel.05G176600.v2.1	exon	177	NA	NA	NA	K21596//calmodulin-binding transcription activator	XP_002307384.1//uncharacterized protein LOC7468898 [Populus trichocarpa] >PNT37057.1 hypothetical protein POPTR_005G165500 [Populus trichocarpa]
novel_circ_001198	Chr05	-	18749339	18749501	NA	intergenic	163	NA	NA	NA	NA	NA
novel_circ_001199	Chr05	-	18891845	18973837	NA	intergenic	81993	NA	NA	NA	NA	NA
novel_circ_001200	Chr05	-	19543116	19567307	NA	intergenic	24192	NA	NA	NA	NA	NA
novel_circ_001201	Chr05	-	20011633	20012897	NA	intergenic	1265	NA	NA	NA	NA	NA
novel_circ_001202	Chr05	-	20385345	20385553	NA	intergenic	209	NA	NA	NA	NA	NA
novel_circ_001203	Chr05	-	20385368	20385553	NA	intergenic	186	NA	NA	NA	NA	NA
novel_circ_001204	Chr05	-	20561249	20561397	Podel.05G197800.v2.1	exon	149	NA	NA	NA	NA	XP_002307472.3//uncharacterized protein LOC7469196 [Populus trichocarpa] >PNT37400.1 hypothetical protein POPTR_005G186200 [Populus trichocarpa]
novel_circ_001205	Chr05	-	20614701	20614865	NA	intergenic	165	NA	NA	NA	NA	NA
novel_circ_001206	Chr05	-	20997188	21032982	NA	intergenic	35795	NA	NA	NA	NA	NA
novel_circ_001207	Chr05	-	21032923	21112980	NA	intergenic	80058	NA	NA	NA	NA	NA
novel_circ_001208	Chr05	-	21113010	21113136	NA	intergenic	127	NA	NA	NA	NA	NA
novel_circ_001209	Chr05	-	21113035	21113226	NA	intergenic	192	NA	NA	NA	NA	NA
novel_circ_001210	Chr05	-	21113037	21113196	NA	intergenic	160	NA	NA	NA	NA	NA
novel_circ_001211	Chr05	-	21113070	21113196	NA	intergenic	127	NA	NA	NA	NA	NA
novel_circ_001212	Chr05	-	21603057	21607523	NA	intergenic	4467	NA	NA	NA	NA	NA
novel_circ_001213	Chr05	-	21641556	21641674	Podel.05G207600.v2.1	exon	119	NA	NA	NA	NA	XP_024458106.1//uncharacterized protein LOC18099630 [Populus trichocarpa] >XP_024458107.1 uncharacterized protein LOC18099630 [Populus trichocarpa] >PNT37566.1 hypothetical protein POPTR_005G196400 [Populus trichocarpa] >PNT37567.1 hypothetical protein POPTR_005G196400 [Populus trichocarpa] >PNT37568.1 hypothetical protein POPTR_005G196400 [Populus trichocarpa]
novel_circ_001214	Chr05	-	21733139	21733452	Podel.05G208700.v2.1	exon_intron	199	NA	NA	NA	K11168//dehydrogenase/reductase SDR family member 12 [EC:1.1.-.-]	XP_018848102.1//PREDICTED: dehydrogenase/reductase SDR family member 12 isoform X2 [Juglans regia]
novel_circ_001215	Chr05	-	21782819	21782986	Podel.05G209300.v2.1	exon	168	GO:0005739//mitochondrion;GO:0009507//chloroplast	GO:0003723//RNA binding;GO:0005524//ATP binding;GO:0003724//RNA helicase activity;GO:0070180//large ribosomal subunit rRNA binding;GO:0016887//ATPase activity	GO:1902775//mitochondrial large ribosomal subunit assembly;GO:1901259//chloroplast rRNA processing	K13179//ATP-dependent RNA helicase DDX18/HAS1 [EC:3.6.4.13]	XP_006383646.2//DEAD-box ATP-dependent RNA helicase 39 [Populus trichocarpa] >PNT37607.1 hypothetical protein POPTR_005G198300 [Populus trichocarpa]
novel_circ_001216	Chr05	-	21825595	21825724	NA	intergenic	130	NA	NA	NA	NA	NA
novel_circ_001217	Chr05	-	22087006	22088442	NA	intergenic	1437	NA	NA	NA	NA	NA
novel_circ_001218	Chr05	-	22439579	22440028	Podel.05G218100.v2.1	exon	284	GO:0009535//chloroplast thylakoid membrane;GO:0019898//extrinsic component of membrane;GO:0009654//photosystem II oxygen evolving complex	GO:0005509//calcium ion binding	GO:0015979//photosynthesis	K02717//photosystem II oxygen-evolving enhancer protein 2	XP_002307570.1//oxygen-evolving enhancer protein 2, chloroplastic [Populus trichocarpa] >ABK95873.1 unknown [Populus trichocarpa] >PNT37777.1 hypothetical protein POPTR_005G206700 [Populus trichocarpa]
novel_circ_001219	Chr05	-	22439796	22439930	Podel.05G218100.v2.1	exon	135	GO:0009535//chloroplast thylakoid membrane;GO:0019898//extrinsic component of membrane;GO:0009654//photosystem II oxygen evolving complex	GO:0005509//calcium ion binding	GO:0015979//photosynthesis	K02717//photosystem II oxygen-evolving enhancer protein 2	XP_002307570.1//oxygen-evolving enhancer protein 2, chloroplastic [Populus trichocarpa] >ABK95873.1 unknown [Populus trichocarpa] >PNT37777.1 hypothetical protein POPTR_005G206700 [Populus trichocarpa]
novel_circ_001220	Chr05	-	22439796	22440028	Podel.05G218100.v2.1	exon	233	GO:0009535//chloroplast thylakoid membrane;GO:0019898//extrinsic component of membrane;GO:0009654//photosystem II oxygen evolving complex	GO:0005509//calcium ion binding	GO:0015979//photosynthesis	K02717//photosystem II oxygen-evolving enhancer protein 2	XP_002307570.1//oxygen-evolving enhancer protein 2, chloroplastic [Populus trichocarpa] >ABK95873.1 unknown [Populus trichocarpa] >PNT37777.1 hypothetical protein POPTR_005G206700 [Populus trichocarpa]
novel_circ_001221	Chr05	-	22439858	22440427	Podel.05G218100.v2.1	exon	362	GO:0009535//chloroplast thylakoid membrane;GO:0019898//extrinsic component of membrane;GO:0009654//photosystem II oxygen evolving complex	GO:0005509//calcium ion binding	GO:0015979//photosynthesis	K02717//photosystem II oxygen-evolving enhancer protein 2	XP_002307570.1//oxygen-evolving enhancer protein 2, chloroplastic [Populus trichocarpa] >ABK95873.1 unknown [Populus trichocarpa] >PNT37777.1 hypothetical protein POPTR_005G206700 [Populus trichocarpa]
novel_circ_001222	Chr05	-	22440245	22440367	Podel.05G218100.v2.1	exon	123	GO:0009535//chloroplast thylakoid membrane;GO:0019898//extrinsic component of membrane;GO:0009654//photosystem II oxygen evolving complex	GO:0005509//calcium ion binding	GO:0015979//photosynthesis	K02717//photosystem II oxygen-evolving enhancer protein 2	XP_002307570.1//oxygen-evolving enhancer protein 2, chloroplastic [Populus trichocarpa] >ABK95873.1 unknown [Populus trichocarpa] >PNT37777.1 hypothetical protein POPTR_005G206700 [Populus trichocarpa]
novel_circ_001223	Chr05	-	22450571	22450765	Podel.05G218400.v2.1	intron	195	NA	NA	NA	NA	RQO90825.1//hypothetical protein POPTR_005G206901 [Populus trichocarpa] >RQO90826.1 hypothetical protein POPTR_005G206901 [Populus trichocarpa] >RQO90827.1 hypothetical protein POPTR_005G206901 [Populus trichocarpa]
novel_circ_001224	Chr05	-	22451757	22451882	Podel.05G218400.v2.1	intron	126	NA	NA	NA	NA	RQO90825.1//hypothetical protein POPTR_005G206901 [Populus trichocarpa] >RQO90826.1 hypothetical protein POPTR_005G206901 [Populus trichocarpa] >RQO90827.1 hypothetical protein POPTR_005G206901 [Populus trichocarpa]
novel_circ_001225	Chr05	-	22988980	22989154	Podel.05G225100.v2.1	exon	175	GO:0005886//plasma membrane;GO:0005737//cytoplasm	GO:0004713//protein tyrosine kinase activity;GO:0004712//protein serine/threonine/tyrosine kinase activity;GO:0004674//protein serine/threonine kinase activity;GO:0005524//ATP binding	GO:0010344//seed oilbody biogenesis;GO:0045995//regulation of embryonic development;GO:0006468//protein phosphorylation	K04365//B-Raf proto-oncogene serine/threonine-protein kinase [EC:2.7.11.1];K01968//3-methylcrotonyl-CoA carboxylase alpha subunit [EC:6.4.1.4]	XP_002307603.2//serine/threonine-protein kinase STY13 [Populus trichocarpa] >PNT37915.1 hypothetical protein POPTR_005G213200 [Populus trichocarpa] >AXY97681.1 Protein kinase superfamily protein [Populus tomentosa]
novel_circ_001226	Chr05	-	23029564	23029686	Podel.05G225500.v2.1	intron	123	GO:0005887//integral component of plasma membrane;GO:0009507//chloroplast	GO:0015301//anion:anion antiporter activity;GO:0015116//sulfate transmembrane transporter activity;GO:0015293//symporter activity;GO:0008271//secondary active sulfate transmembrane transporter activity	GO:0008272//sulfate transport	K17471//sulfate transporter 3	XP_021614021.1//sulfate transporter 3.1-like [Manihot esculenta] >OAY49755.1 hypothetical protein MANES_05G080400 [Manihot esculenta]
novel_circ_001227	Chr05	-	23070373	23081476	NA	intergenic	11104	NA	NA	NA	NA	NA
novel_circ_001228	Chr05	-	23601293	23601407	NA	intergenic	115	NA	NA	NA	NA	NA
novel_circ_001229	Chr05	-	23706742	23804880	NA	intergenic	98139	NA	NA	NA	NA	NA
novel_circ_001230	Chr05	-	23707032	23807880	NA	intergenic	100849	NA	NA	NA	NA	NA
novel_circ_001231	Chr05	-	23963008	23968088	NA	intergenic	5081	NA	NA	NA	NA	NA
novel_circ_001232	Chr05	-	24620776	24620989	Podel.05G247500.v2.1	exon	99	GO:0005623;GO:0005737//cytoplasm	GO:0015035//protein disulfide oxidoreductase activity	GO:0006662//glycerol ether metabolic process;GO:0045454//cell redox homeostasis	K03671//thioredoxin 1	XP_002307687.1//thioredoxin H-type 2 [Populus trichocarpa] >AAL99941.1 thioredoxin H [Populus tremula x Populus tremuloides] >ABK94440.1 unknown [Populus trichocarpa] >PNT38297.1 hypothetical protein POPTR_005G232700 [Populus trichocarpa]
novel_circ_001233	Chr05	-	24978437	24978560	Podel.05G253100.v2.1	exon	124	GO:0005634//nucleus;GO:0005829//cytosol;GO:0009570//chloroplast stroma;GO:0009507//chloroplast	GO:0005524//ATP binding;GO:0004781//sulfate adenylyltransferase (ATP) activity	GO:0000103//sulfate assimilation;GO:0009970//cellular response to sulfate starvation;GO:0070814//hydrogen sulfide biosynthetic process	K13811//3'-phosphoadenosine 5'-phosphosulfate synthase [EC:2.7.7.4 2.7.1.25]	XP_011045115.1//PREDICTED: ATP sulfurylase 2-like [Populus euphratica]
novel_circ_001234	Chr05	-	24980261	24980419	Podel.05G253100.v2.1	exon	159	GO:0005634//nucleus;GO:0005829//cytosol;GO:0009570//chloroplast stroma;GO:0009507//chloroplast	GO:0005524//ATP binding;GO:0004781//sulfate adenylyltransferase (ATP) activity	GO:0000103//sulfate assimilation;GO:0009970//cellular response to sulfate starvation;GO:0070814//hydrogen sulfide biosynthetic process	K13811//3'-phosphoadenosine 5'-phosphosulfate synthase [EC:2.7.7.4 2.7.1.25]	XP_011045115.1//PREDICTED: ATP sulfurylase 2-like [Populus euphratica]
novel_circ_001235	Chr05	-	25067479	25067823	Podel.05G254500.v2.1	exon	345	NA	NA	NA	K09409;K23625//null	XP_024456250.1//uncharacterized protein LOC7493963 isoform X1 [Populus trichocarpa] >RQO90997.1 hypothetical protein POPTR_005G238800 [Populus trichocarpa]
novel_circ_001236	Chr05	-	25129186	25129300	Podel.05G255800.v2.1	exon	115	GO:0005874//microtubule;GO:0005737//cytoplasm	GO:0005200//structural constituent of cytoskeleton;GO:0005525//GTP binding;GO:0003924//GTPase activity	GO:0007017//microtubule-based process	K07375//tubulin beta	XP_011045084.1//PREDICTED: tubulin beta chain-like [Populus euphratica]
novel_circ_001237	Chr05	-	25228794	25229293	Podel.05G256900.v2.1	exon	382	GO:0005788//endoplasmic reticulum lumen	GO:0005524//ATP binding;GO:0051082//unfolded protein binding	GO:0006457//protein folding	K09487//heat shock protein 90kDa beta	XP_002307732.1//endoplasmin homolog [Populus trichocarpa] >PNT38479.1 hypothetical protein POPTR_005G241100 [Populus trichocarpa]
novel_circ_001238	Chr05	-	25229579	25229704	Podel.05G256900.v2.1	exon	126	GO:0005788//endoplasmic reticulum lumen	GO:0005524//ATP binding;GO:0051082//unfolded protein binding	GO:0006457//protein folding	K09487//heat shock protein 90kDa beta	XP_002307732.1//endoplasmin homolog [Populus trichocarpa] >PNT38479.1 hypothetical protein POPTR_005G241100 [Populus trichocarpa]
novel_circ_001239	Chr05	-	25494731	25494910	Podel.05G261700.v2.1	exon	180	GO:0005623;GO:0005739//mitochondrion;GO:0009941//chloroplast envelope;GO:0009570//chloroplast stroma;GO:0009507//chloroplast	GO:0016671//oxidoreductase activity, acting on a sulfur group of donors, disulfide as acceptor	GO:0006979//response to oxidative stress;GO:0009414//response to water deprivation;GO:0045454//cell redox homeostasis	K03671//thioredoxin 1	XP_002307752.2//thioredoxin-like protein CDSP32, chloroplastic [Populus trichocarpa] >PNT38549.1 hypothetical protein POPTR_005G245700 [Populus trichocarpa]
novel_circ_001240	Chr05	-	25555928	25556048	Podel.05G262800.v2.1	exon	121	GO:0005634//nucleus	GO:0003677//DNA binding;GO:0003700//DNA-binding transcription factor activity	GO:0000741//karyogamy;GO:0006355//regulation of transcription, DNA-templated;GO:0010197//polar nucleus fusion	NA	XP_002307758.2//high mobility group B protein 9 isoform X1 [Populus trichocarpa] >PNT38564.1 hypothetical protein POPTR_005G246700 [Populus trichocarpa]
novel_circ_001241	Chr05	-	25653908	25654245	Podel.05G264400.v2.1	exon	226	NA	NA	GO:0009415//response to water	NA	CAC35772.3//dhn1, partial [Populus x canadensis] >ABS12347.1 dehydrin [Populus nigra var. italica]
novel_circ_001242	Chr05	-	25653988	25654305	Podel.05G264400.v2.1	exon	206	NA	NA	GO:0009415//response to water	NA	CAC35772.3//dhn1, partial [Populus x canadensis] >ABS12347.1 dehydrin [Populus nigra var. italica]
novel_circ_001243	Chr05	-	25654027	25654241	Podel.05G264400.v2.1	exon	103	NA	NA	GO:0009415//response to water	NA	CAC35772.3//dhn1, partial [Populus x canadensis] >ABS12347.1 dehydrin [Populus nigra var. italica]
novel_circ_001244	Chr05	-	25654027	25654305	Podel.05G264400.v2.1	exon	167	NA	NA	GO:0009415//response to water	NA	CAC35772.3//dhn1, partial [Populus x canadensis] >ABS12347.1 dehydrin [Populus nigra var. italica]
novel_circ_001245	Chr05	-	25817667	25817787	NA	intergenic	121	NA	NA	NA	NA	NA
novel_circ_001246	Chr05	-	25825018	25825169	NA	intergenic	152	NA	NA	NA	NA	NA
novel_circ_001247	Chr05	-	25854034	25854207	NA	intergenic	174	NA	NA	NA	NA	NA
novel_circ_001248	Chr05	-	25881100	25881642	Podel.05G267400.v2.1	exon	171	GO:0009501//amyloplast;GO:0009507//chloroplast	GO:0004553//hydrolase activity, hydrolyzing O-glycosyl compounds;GO:0043169//cation binding;GO:0003844//1,4-alpha-glucan branching enzyme activity;GO:0102752//1,4-alpha-glucan branching enzyme activity (using a glucosylated glycogenin as primer for glycogen synthesis)	GO:0019252//starch biosynthetic process;GO:0005978//glycogen biosynthetic process	K00700//1,4-alpha-glucan branching enzyme [EC:2.4.1.18]	XP_021675158.1//1,4-alpha-glucan-branching enzyme 1, chloroplastic/amyloplastic-like isoform X1 [Hevea brasiliensis]
novel_circ_001249	Chr05	-	26065706	26066529	Podel.05G270500.v2.1	exon	372	GO:0009507//chloroplast	GO:0050661//NADP binding;GO:0047100//glyceraldehyde-3-phosphate dehydrogenase (NADP+) (phosphorylating) activity;GO:0051287//NAD binding	GO:0006006//glucose metabolic process;GO:0019253//reductive pentose-phosphate cycle	K05298//glyceraldehyde-3-phosphate dehydrogenase (NADP+) (phosphorylating) [EC:1.2.1.13]	XP_002307806.1//glyceraldehyde-3-phosphate dehydrogenase B, chloroplastic [Populus trichocarpa] >PNT38741.1 hypothetical protein POPTR_005G254100 [Populus trichocarpa]
novel_circ_001250	Chr05	-	26066488	26066759	Podel.05G270500.v2.1	exon	163	GO:0009507//chloroplast	GO:0050661//NADP binding;GO:0047100//glyceraldehyde-3-phosphate dehydrogenase (NADP+) (phosphorylating) activity;GO:0051287//NAD binding	GO:0006006//glucose metabolic process;GO:0019253//reductive pentose-phosphate cycle	K05298//glyceraldehyde-3-phosphate dehydrogenase (NADP+) (phosphorylating) [EC:1.2.1.13]	XP_002307806.1//glyceraldehyde-3-phosphate dehydrogenase B, chloroplastic [Populus trichocarpa] >PNT38741.1 hypothetical protein POPTR_005G254100 [Populus trichocarpa]
novel_circ_001251	Chr05	-	26266230	26267212	NA	intergenic	983	NA	NA	NA	NA	NA
novel_circ_001252	Chr05	-	26268856	26268973	Podel.05G274400.v2.1	exon	118	GO:0005634//nucleus;GO:0016021//integral component of membrane;GO:0005789//endoplasmic reticulum membrane	GO:0003677//DNA binding;GO:0003700//DNA-binding transcription factor activity	GO:0010200//response to chitin;GO:0006990//positive regulation of transcription from RNA polymerase II promoter involved in unfolded protein response;GO:0002376//immune system process;GO:0034976//response to endoplasmic reticulum stress;GO:0030968//endoplasmic reticulum unfolded protein response	K21548//ATF/CREB family transcription factor	XP_002307824.1//bZIP transcription factor 60 isoform X1 [Populus trichocarpa] >PNT38818.1 hypothetical protein POPTR_005G257900 [Populus trichocarpa]
novel_circ_001253	Chr05	-	26289883	26290039	NA	intergenic	157	NA	NA	NA	NA	NA
novel_circ_001254	Chr05	-	26366251	26366819	Podel.05G276100.v2.1	exon	475	NA	NA	NA	K01113//alkaline phosphatase D [EC:3.1.3.1]	XP_002307831.2//uncharacterized protein LOC7458447 [Populus trichocarpa] >PNT38848.1 hypothetical protein POPTR_005G259700 [Populus trichocarpa]
novel_circ_001255	Chr05	+	42761	42962	Podel.05G000700.v2.1	exon	202	NA	NA	NA	NA	XP_006382252.1//titin [Populus trichocarpa] >PNT34240.1 hypothetical protein POPTR_005G001700 [Populus trichocarpa]
novel_circ_001256	Chr05	+	61202	66344	NA	intergenic	5143	NA	NA	NA	NA	NA
novel_circ_001257	Chr05	+	179142	201507	NA	intergenic	22366	NA	NA	NA	NA	NA
novel_circ_001258	Chr05	+	184669	200200	NA	intergenic	15532	NA	NA	NA	NA	NA
novel_circ_001259	Chr05	+	186189	202743	NA	intergenic	16555	NA	NA	NA	NA	NA
novel_circ_001260	Chr05	+	264395	271126	NA	intergenic	6732	NA	NA	NA	NA	NA
novel_circ_001261	Chr05	+	509335	509462	NA	intergenic	128	NA	NA	NA	NA	NA
novel_circ_001262	Chr05	+	566344	581747	NA	intergenic	15404	NA	NA	NA	NA	NA
novel_circ_001263	Chr05	+	790152	814302	NA	intergenic	24151	NA	NA	NA	NA	NA
novel_circ_001264	Chr05	+	945478	999201	NA	intergenic	53724	NA	NA	NA	NA	NA
novel_circ_001265	Chr05	+	1064103	1089633	NA	intergenic	25531	NA	NA	NA	NA	NA
novel_circ_001266	Chr05	+	1064926	1090453	NA	intergenic	25528	NA	NA	NA	NA	NA
novel_circ_001267	Chr05	+	1305187	1305411	Podel.05G017600.v2.1	exon	105	GO:0005788//endoplasmic reticulum lumen	GO:0030246//carbohydrate binding;GO:0051082//unfolded protein binding;GO:0005509//calcium ion binding	GO:0006457//protein folding	K08057//calreticulin	XP_006382406.2//calreticulin [Populus trichocarpa] >PNT34428.1 hypothetical protein POPTR_005G015100 [Populus trichocarpa]
novel_circ_001268	Chr05	+	1305386	1305593	Podel.05G017600.v2.1	exon	113	GO:0005788//endoplasmic reticulum lumen	GO:0030246//carbohydrate binding;GO:0051082//unfolded protein binding;GO:0005509//calcium ion binding	GO:0006457//protein folding	K08057//calreticulin	XP_006382406.2//calreticulin [Populus trichocarpa] >PNT34428.1 hypothetical protein POPTR_005G015100 [Populus trichocarpa]
novel_circ_001269	Chr05	+	1305963	1306194	Podel.05G017600.v2.1	exon	147	GO:0005788//endoplasmic reticulum lumen	GO:0030246//carbohydrate binding;GO:0051082//unfolded protein binding;GO:0005509//calcium ion binding	GO:0006457//protein folding	K08057//calreticulin	XP_006382406.2//calreticulin [Populus trichocarpa] >PNT34428.1 hypothetical protein POPTR_005G015100 [Populus trichocarpa]
novel_circ_001270	Chr05	+	1315139	1317693	NA	intergenic	2555	NA	NA	NA	NA	NA
novel_circ_001271	Chr05	+	1555967	1556630	Podel.05G020800.v2.1	exon	335	GO:0005634//nucleus	GO:0003677//DNA binding	GO:0009414//response to water deprivation;GO:0009651//response to salt stress;GO:0009737//response to abscisic acid;GO:0045893//positive regulation of transcription, DNA-templated	K22376//E3 ubiquitin-protein ligase KCMF1 [EC:2.3.2.27]	XP_006382429.1//protein DEHYDRATION-INDUCED 19 homolog 3 [Populus trichocarpa] >PNT34514.1 hypothetical protein POPTR_005G020900 [Populus trichocarpa]
novel_circ_001272	Chr05	+	1594263	1594495	Podel.05G021100.v2.1	exon	233	GO:0005886//plasma membrane	GO:0046872//metal ion binding;GO:0004724//magnesium-dependent protein serine/threonine phosphatase activity;GO:0004722//protein serine/threonine phosphatase activity	NA	K17500//integrin-linked kinase-associated serine/threonine phosphatase 2C [EC:3.1.3.16]	XP_011036917.1//PREDICTED: probable protein phosphatase 2C 5 isoform X1 [Populus euphratica]
novel_circ_001273	Chr05	+	1625000	1625171	NA	intergenic	172	NA	NA	NA	NA	NA
novel_circ_001274	Chr05	+	1673845	1673998	Podel.05G022600.v2.1	exon	154	GO:0005634//nucleus;GO:0019005//SCF ubiquitin ligase complex	NA	GO:0006511//ubiquitin-dependent protein catabolic process;GO:0031146//SCF-dependent proteasomal ubiquitin-dependent protein catabolic process;GO:0016567//protein ubiquitination	K10268//F-box and leucine-rich repeat protein 2/20	XP_006382444.1//F-box/LRR-repeat protein 3 isoform X1 [Populus trichocarpa] >PNT34549.1 hypothetical protein POPTR_005G022600 [Populus trichocarpa]
novel_circ_001275	Chr05	+	2089113	2089220	Podel.05G029100.v2.1	exon	108	GO:0016021//integral component of membrane;GO:0005886//plasma membrane	GO:0016760//cellulose synthase (UDP-forming) activity;GO:0046872//metal ion binding	GO:0030244//cellulose biosynthetic process;GO:0071555//cell wall organization	K10999//cellulose synthase A [EC:2.4.1.12]	XP_006382504.2//probable cellulose synthase A catalytic subunit 3 [UDP-forming] isoform X2 [Populus trichocarpa] >PNT34626.1 hypothetical protein POPTR_005G027600 [Populus trichocarpa] >PNT34627.1 hypothetical protein POPTR_005G027600 [Populus trichocarpa]
novel_circ_001276	Chr05	+	2221600	2250541	NA	intergenic	28942	NA	NA	NA	NA	NA
novel_circ_001277	Chr05	+	3137916	3138484	NA	intergenic	569	NA	NA	NA	NA	NA
novel_circ_001278	Chr05	+	3306615	3309653	Podel.05G047400.v2.1	exon	711	NA	NA	NA	K03240//translation initiation factor eIF-2B subunit epsilon	XP_024457853.1//translation initiation factor eIF-2B subunit epsilon isoform X2 [Populus trichocarpa] >PNT34905.1 hypothetical protein POPTR_005G045200 [Populus trichocarpa]
novel_circ_001279	Chr05	+	3420361	3422729	Podel.05G048800.v2.1	exon	602	GO:0010287//plastoglobule;GO:0009507//chloroplast	GO:0004144//diacylglycerol O-acyltransferase activity	GO:0033306//phytol metabolic process;GO:0019432//triglyceride biosynthetic process	NA	XP_011032512.1//PREDICTED: acyltransferase-like protein At1g54570, chloroplastic isoform X1 [Populus euphratica]
novel_circ_001280	Chr05	+	3426812	3437872	NA	intergenic	11061	NA	NA	NA	NA	NA
novel_circ_001281	Chr05	+	3961657	3961844	NA	intergenic	188	NA	NA	NA	NA	NA
novel_circ_001282	Chr05	+	5092433	5092534	NA	intergenic	102	NA	NA	NA	NA	NA
novel_circ_001283	Chr05	+	5095775	5096128	NA	intergenic	354	NA	NA	NA	NA	NA
novel_circ_001284	Chr05	+	5763625	5766081	NA	intergenic	2457	NA	NA	NA	NA	NA
novel_circ_001285	Chr05	+	5789155	5789339	NA	intergenic	185	NA	NA	NA	NA	NA
novel_circ_001286	Chr05	+	6160434	6171524	NA	intergenic	11091	NA	NA	NA	NA	NA
novel_circ_001287	Chr05	+	6574091	6574247	Podel.05G093400.v2.1	exon	157	GO:0009570//chloroplast stroma	GO:0046872//metal ion binding;GO:0030674//protein-macromolecule adaptor activity;GO:0005198//structural molecule activity;GO:0051536//iron-sulfur cluster binding	GO:0097428//protein maturation by iron-sulfur cluster transfer;GO:0016226//iron-sulfur cluster assembly	K22063//iron-sulfur cluster assembly 1	XP_002306356.2//iron-sulfur assembly protein IscA, chloroplastic [Populus trichocarpa] >PNT35652.1 hypothetical protein POPTR_005G085400 [Populus trichocarpa]
novel_circ_001288	Chr05	+	6574456	6576354	Podel.05G093400.v2.1	exon	163	GO:0009570//chloroplast stroma	GO:0046872//metal ion binding;GO:0030674//protein-macromolecule adaptor activity;GO:0005198//structural molecule activity;GO:0051536//iron-sulfur cluster binding	GO:0097428//protein maturation by iron-sulfur cluster transfer;GO:0016226//iron-sulfur cluster assembly	K22063//iron-sulfur cluster assembly 1	XP_002306356.2//iron-sulfur assembly protein IscA, chloroplastic [Populus trichocarpa] >PNT35652.1 hypothetical protein POPTR_005G085400 [Populus trichocarpa]
novel_circ_001289	Chr05	+	7298691	7386657	NA	intergenic	87967	NA	NA	NA	NA	NA
novel_circ_001290	Chr05	+	7477658	7478330	Podel.05G104200.v2.1	exon	381	GO:0016021//integral component of membrane;GO:0005739//mitochondrion;GO:0005741//mitochondrial outer membrane;GO:0005778//peroxisomal membrane	GO:0005524//ATP binding;GO:0016887//ATPase activity	GO:0006626//protein targeting to mitochondrion	K03231//elongation factor 1-alpha;K22530//ATPase family AAA domain-containing protein 1 [EC:3.6.1.-]	XP_002306386.2//uncharacterized protein LOC7492079 [Populus trichocarpa] >PNT35784.1 hypothetical protein POPTR_005G093300 [Populus trichocarpa]
novel_circ_001291	Chr05	+	7544231	7544354	Podel.05G105200.v2.1	exon_intron	124	NA	GO:0004828//serine-tRNA ligase activity;GO:0005524//ATP binding	GO:0097056//selenocysteinyl-tRNA(Sec) biosynthetic process;GO:0006434//seryl-tRNA aminoacylation	K01875//seryl-tRNA synthetase [EC:6.1.1.11]	XP_012078468.1//serine--tRNA ligase [Jatropha curcas] >KDP32611.1 hypothetical protein JCGZ_13161 [Jatropha curcas]
novel_circ_001292	Chr05	+	8256335	8257402	Podel.05G111600.v2.1	exon	285	GO:0005802//trans-Golgi network	NA	GO:0048193//Golgi vesicle transport;GO:0007131//reciprocal meiotic recombination	NA	XP_002306424.2//protein GRIP [Populus trichocarpa] >PNT35933.1 hypothetical protein POPTR_005G099800 [Populus trichocarpa]
novel_circ_001293	Chr05	+	8304271	8304833	Podel.05G112200.v2.1	exon	157	GO:0005777//peroxisome;GO:0005737//cytoplasm;GO:0005623;GO:0005829//cytosol;GO:0005739//mitochondrion;GO:0010319//stromule;GO:0009514//glyoxysome;GO:0005886//plasma membrane;GO:0022626//cytosolic ribosome	GO:0020037//heme binding;GO:0004096//catalase activity;GO:0050897//cobalt ion binding	GO:0006979//response to oxidative stress;GO:0009970//cellular response to sulfate starvation;GO:0016036//cellular response to phosphate starvation;GO:0009648//photoperiodism;GO:0006995//cellular response to nitrogen starvation;GO:0009409//response to cold;GO:0009416//response to light stimulus;GO:0042744//hydrogen peroxide catabolic process;GO:0008219//cell death;GO:0042542//response to hydrogen …	K03781//catalase [EC:1.11.1.6]	XP_010523643.1//PREDICTED: catalase-2-like [Tarenaya hassleriana]
novel_circ_001294	Chr05	+	8468205	8468406	Podel.05G114500.v2.1	exon	202	GO:0016020//membrane;GO:0043231//intracellular membrane-bounded organelle;GO:0010008//endosome membrane;GO:0005768//endosome;GO:0009506//plasmodesma;GO:0005886//plasma membrane;GO:0005737//cytoplasm	GO:0016787//hydrolase activity;GO:0005509//calcium ion binding;GO:0005525//GTP binding	GO:0006897//endocytosis;GO:0051260//protein homooligomerization;GO:0042538//hyperosmotic salinity response;GO:0032456//endocytic recycling	K12472//epidermal growth factor receptor substrate 15	XP_002306434.3//uncharacterized calcium-binding protein C800.10c isoform X2 [Populus trichocarpa] >PNT35991.1 hypothetical protein POPTR_005G102200 [Populus trichocarpa]
novel_circ_001295	Chr05	+	8631687	8632514	Podel.05G117000.v2.1	exon	396	GO:0009507//chloroplast	NA	NA	K12897//transformer-2 protein	EOX90735.1//Ankyrin repeat protein [Theobroma cacao]
novel_circ_001296	Chr05	+	9174752	9174874	NA	intergenic	123	NA	NA	NA	NA	NA
novel_circ_001297	Chr05	+	9225697	9225909	NA	intergenic	213	NA	NA	NA	NA	NA
novel_circ_001298	Chr05	+	9285293	9285394	NA	intergenic	102	NA	NA	NA	NA	NA
novel_circ_001299	Chr05	+	9410227	9410325	NA	intergenic	99	NA	NA	NA	NA	NA
novel_circ_001300	Chr05	+	9410227	9410359	NA	intergenic	133	NA	NA	NA	NA	NA
novel_circ_001301	Chr05	+	9487191	9487304	NA	intergenic	114	NA	NA	NA	NA	NA
novel_circ_001302	Chr05	+	10334244	10334348	NA	intergenic	105	NA	NA	NA	NA	NA
novel_circ_001303	Chr05	+	10789224	10789690	Podel.05G140700.v2.1	exon	294	GO:0005774//vacuolar membrane;GO:0009505//plant-type cell wall;GO:0005783//endoplasmic reticulum;GO:0009506//plasmodesma;GO:0008250//oligosaccharyltransferase complex;GO:0005730//nucleolus;GO:0005794//Golgi apparatus;GO:0016021//integral component of membrane;GO:0009536//plastid;GO:0005773//vacuole	NA	GO:0009826//unidimensional cell growth;GO:0009664//plant-type cell wall organization;GO:0018279//protein N-linked glycosylation via asparagine	K12670//oligosaccharyltransferase complex subunit beta	XP_012079088.1//dolichyl-diphosphooligosaccharide--protein glycosyltransferase 48 kDa subunit [Jatropha curcas]
novel_circ_001304	Chr05	+	11111497	11112220	NA	intergenic	724	NA	NA	NA	NA	NA
novel_circ_001305	Chr05	+	12402849	12403520	Podel.05G149400.v2.1	exon	143	GO:0005634//nucleus;GO:0005886//plasma membrane;GO:0005737//cytoplasm	GO:0046872//metal ion binding;GO:0005524//ATP binding;GO:0009931//calcium-dependent protein serine/threonine kinase activity;GO:0005516//calmodulin binding	GO:0018105//peptidyl-serine phosphorylation;GO:0035556//intracellular signal transduction;GO:0046777//protein autophosphorylation	K00924//kinase [EC:2.7.1.-]	XP_011039202.1//PREDICTED: CDPK-related kinase 5-like [Populus euphratica]
novel_circ_001306	Chr05	+	12723970	12725546	Podel.05G151800.v2.1	exon	429	NA	NA	NA	K13168//splicing factor, arginine/serine-rich 16	XP_024457670.1//CLK4-associating serine/arginine rich protein [Populus trichocarpa]
novel_circ_001307	Chr05	+	13381525	13381628	NA	intergenic	104	NA	NA	NA	NA	NA
novel_circ_001308	Chr05	+	15974611	15974754	NA	intergenic	144	NA	NA	NA	NA	NA
novel_circ_001309	Chr05	+	16281311	16281917	Podel.05G168100.v2.1	exon	174	GO:0080008//Cul4-RING E3 ubiquitin ligase complex;GO:0005829//cytosol;GO:0005737//cytoplasm	NA	GO:0070647//protein modification by small protein conjugation or removal	K11807//WD and tetratricopeptide repeats protein 1	XP_024457391.1//WD and tetratricopeptide repeats protein 1 isoform X4 [Populus trichocarpa] >PNT36941.1 hypothetical protein POPTR_005G158300 [Populus trichocarpa] >RQO90611.1 hypothetical protein POPTR_005G158300 [Populus trichocarpa]
novel_circ_001310	Chr05	+	16535969	16536102	Podel.05G169900.v2.1	exon	134	GO:0016020//membrane;GO:0016021//integral component of membrane	GO:0015297//antiporter activity;GO:0042910//xenobiotic transmembrane transporter activity;GO:0022857//transmembrane transporter activity	NA	K03327//multidrug resistance protein, MATE family	XP_002513991.1//protein DETOXIFICATION 27 [Ricinus communis] >EEF48574.1 multidrug resistance pump, putative [Ricinus communis]
novel_circ_001311	Chr05	+	17505100	17505223	NA	intergenic	124	NA	NA	NA	NA	NA
novel_circ_001312	Chr05	+	18030977	18031880	Podel.05G177800.v2.1	exon	273	GO:0030134//COPII-coated ER to Golgi transport vesicle;GO:0005783//endoplasmic reticulum;GO:0030173//integral component of Golgi membrane;GO:0030176//integral component of endoplasmic reticulum membrane;GO:0005789//endoplasmic reticulum membrane;GO:0000139//Golgi membrane	NA	GO:0006886//intracellular protein transport;GO:0006890//retrograde vesicle-mediated transport, Golgi to endoplasmic reticulum;GO:0006888//endoplasmic reticulum to Golgi vesicle-mediated transport	K20367//endoplasmic reticulum-Golgi intermediate compartment protein 3	XP_007141162.1//hypothetical protein PHAVU_008G172300g [Phaseolus vulgaris] >ESW13156.1 hypothetical protein PHAVU_008G172300g [Phaseolus vulgaris]
novel_circ_001313	Chr05	+	18149901	18151882	Podel.05G178500.v2.1	exon	1900	GO:0005634//nucleus;GO:0016604//nuclear body;GO:0000790//nuclear chromatin	GO:0003723//RNA binding;GO:0005524//ATP binding;GO:0001147//transcription termination site sequence-specific DNA binding;GO:0032574//5'-3' RNA helicase activity;GO:0033678//5'-3' DNA/RNA helicase activity	GO:0006386//termination of RNA polymerase III transcription;GO:0006397//mRNA processing;GO:1903622//regulation of RNA polymerase III activity;GO:0006369//termination of RNA polymerase II transcription;GO:0006364//rRNA processing;GO:0008033//tRNA processing	K10706//senataxin [EC:3.6.4.-]	XP_024457942.1//uncharacterized ATP-dependent helicase C29A10.10c isoform X2 [Populus trichocarpa] >PNT37089.2 hypothetical protein POPTR_005G168300 [Populus trichocarpa]
novel_circ_001314	Chr05	+	18750251	18750421	Podel.05G182900.v2.1	exon	171	GO:0005768//endosome;GO:0005634//nucleus;GO:0005886//plasma membrane;GO:0005737//cytoplasm	GO:0004709//MAP kinase kinase kinase activity;GO:0003677//DNA binding;GO:0004674//protein serine/threonine kinase activity;GO:0005524//ATP binding;GO:0019900//kinase binding	GO:0023014//signal transduction by protein phosphorylation;GO:0009611//response to wounding;GO:0000165//MAPK cascade;GO:0007346//regulation of mitotic cell cycle;GO:0006970//response to osmotic stress;GO:0009409//response to cold;GO:0032147//activation of protein kinase activity;GO:1902065//response to L-glutamate;GO:0022622//root system development;GO:0046777//protein autophosphorylation;GO:0010…	K13414//mitogen-activated protein kinase kinase kinase 1 [EC:2.7.11.25]	XP_024457550.1//mitogen-activated protein kinase kinase kinase 1 [Populus trichocarpa] >PNT37147.1 hypothetical protein POPTR_005G172200 [Populus trichocarpa]
novel_circ_001315	Chr05	+	19077700	19080733	NA	intergenic	3034	NA	NA	NA	NA	NA
novel_circ_001316	Chr05	+	19985054	19998646	NA	intergenic	13593	NA	NA	NA	NA	NA
novel_circ_001317	Chr05	+	20084118	20084633	Podel.05G193700.v2.1	exon	294	GO:0030875//rDNA protrusion;GO:0005634//nucleus;GO:0005730//nucleolus	NA	GO:0060968//regulation of gene silencing;GO:0034728//nucleosome organization;GO:0009651//response to salt stress	K17492//ubinuclein;K14570//RNA exonuclease 1 [EC:3.1.-.-];K15306//Ran-binding protein 1	APA20154.1//wound-responsive family protein [Populus tomentosa]
novel_circ_001318	Chr05	+	20141813	20141964	Podel.05G194400.v2.1	exon	152	NA	GO:0003723//RNA binding;GO:0046872//metal ion binding;GO:0003677//DNA binding;GO:0004518//nuclease activity	NA	NA	XP_024457106.1//uncharacterized protein LOC18099604 isoform X1 [Populus trichocarpa] >RQO90720.1 hypothetical protein POPTR_005G182900 [Populus trichocarpa]
novel_circ_001319	Chr05	+	20705961	20706127	NA	intergenic	167	NA	NA	NA	NA	NA
novel_circ_001320	Chr05	+	21374075	21374220	Podel.05G204200.v2.1	exon	146	GO:0016021//integral component of membrane	NA	GO:0010214//seed coat development;GO:0048354//mucilage biosynthetic process involved in seed coat development	NA	XP_011044225.1//PREDICTED: UPF0496 protein 1-like [Populus euphratica]
novel_circ_001321	Chr05	+	21374076	21374304	Podel.05G204200.v2.1	exon	229	GO:0016021//integral component of membrane	NA	GO:0010214//seed coat development;GO:0048354//mucilage biosynthetic process involved in seed coat development	NA	XP_011044225.1//PREDICTED: UPF0496 protein 1-like [Populus euphratica]
novel_circ_001322	Chr05	+	21851468	21851578	Podel.05G210700.v2.1	exon	111	GO:0005737//cytoplasm;GO:0008290//F-actin capping protein complex	GO:0051015//actin filament binding	GO:0000902//cell morphogenesis;GO:0007015//actin filament organization;GO:0051693//actin filament capping;GO:0030036//actin cytoskeleton organization;GO:0051016//barbed-end actin filament capping;GO:0009408//response to heat	K10365//capping protein (actin filament) muscle Z-line, beta	XP_002306729.2//probable F-actin-capping protein subunit beta [Populus trichocarpa] >PNT37632.1 hypothetical protein POPTR_005G199600 [Populus trichocarpa]
novel_circ_001323	Chr05	+	22236527	22236852	Podel.05G215400.v2.1	exon	222	GO:0032991//protein-containing complex;GO:0009705//plant-type vacuole membrane;GO:0005768//endosome;GO:0005783//endoplasmic reticulum;GO:0030897//HOPS complex;GO:0031902//late endosome membrane;GO:0033263//CORVET complex	GO:0003779//actin binding	GO:0006886//intracellular protein transport;GO:0016197//endosomal transport;GO:0007033//vacuole organization;GO:0045992//negative regulation of embryonic development;GO:0051469//vesicle fusion with vacuole;GO:0035542//regulation of SNARE complex assembly;GO:0032889//regulation of vacuole fusion, non-autophagic	K20180//vacuolar protein sorting-associated protein 16	XP_021603171.1//protein VACUOLELESS1 isoform X2 [Manihot esculenta]
novel_circ_001324	Chr05	+	22257730	22258676	Podel.05G215800.v2.1	exon	180	GO:0005634//nucleus;GO:0005737//cytoplasm	GO:0046872//metal ion binding;GO:0004519//endonuclease activity	GO:0070966//nuclear-transcribed mRNA catabolic process, no-go decay;GO:0070481//nuclear-transcribed mRNA catabolic process, non-stop decay;GO:0070651//nonfunctional rRNA decay;GO:0071025//RNA surveillance;GO:0032790//ribosome disassembly	K06965//protein pelota	XP_012088774.1//protein PELOTA 1 [Jatropha curcas] >KDP23304.1 hypothetical protein JCGZ_23137 [Jatropha curcas]
novel_circ_001325	Chr05	+	22360271	22360447	NA	intergenic	177	NA	NA	NA	NA	NA
novel_circ_001326	Chr05	+	22360292	22360467	NA	intergenic	176	NA	NA	NA	NA	NA
novel_circ_001327	Chr05	+	22467583	22467975	Podel.05G218600.v2.1	exon	240	GO:0010287//plastoglobule;GO:0009535//chloroplast thylakoid membrane;GO:0005576//extracellular region;GO:0009941//chloroplast envelope;GO:0009507//chloroplast	GO:0016491//oxidoreductase activity	NA	K05275//pyridoxine 4-dehydrogenase [EC:1.1.1.65]	XP_002306763.2//uncharacterized oxidoreductase At1g06690, chloroplastic [Populus trichocarpa] >PNT37801.1 hypothetical protein POPTR_005G207100 [Populus trichocarpa]
novel_circ_001328	Chr05	+	22472428	22473809	NA	intergenic	1382	NA	NA	NA	NA	NA
novel_circ_001329	Chr05	+	22690987	22691154	NA	intergenic	168	NA	NA	NA	NA	NA
novel_circ_001330	Chr05	+	23070510	23081620	NA	intergenic	11111	NA	NA	NA	NA	NA
novel_circ_001331	Chr05	+	23516577	23516747	NA	intergenic	171	NA	NA	NA	NA	NA
novel_circ_001332	Chr05	+	23576243	23578931	NA	intergenic	2689	NA	NA	NA	NA	NA
novel_circ_001333	Chr05	+	23963411	23968491	NA	intergenic	5081	NA	NA	NA	NA	NA
novel_circ_001334	Chr05	+	23964328	23969409	NA	intergenic	5082	NA	NA	NA	NA	NA
novel_circ_001335	Chr05	+	24039973	24040135	NA	intergenic	163	NA	NA	NA	NA	NA
novel_circ_001336	Chr05	+	24040027	24040135	NA	intergenic	109	NA	NA	NA	NA	NA
novel_circ_001337	Chr05	+	24160230	24160359	Podel.05G240400.v2.1	exon	130	GO:0030125//clathrin vesicle coat	GO:0042626//ATPase-coupled transmembrane transporter activity	GO:0006897//endocytosis;GO:0016192//vesicle-mediated transport	K20069//adaptin ear-binding coat-associated protein 1/2	XP_006383706.1//uncharacterized protein At1g03900 [Populus trichocarpa] >ABK94146.1 unknown [Populus trichocarpa] >PNT38165.1 hypothetical protein POPTR_005G226400 [Populus trichocarpa]
novel_circ_001338	Chr05	+	24315574	24317931	NA	intergenic	2358	NA	NA	NA	NA	NA
novel_circ_001339	Chr05	+	24608369	24608512	Podel.05G247300.v2.1	exon	144	GO:0005618//cell wall;GO:0005773//vacuole	GO:0030246//carbohydrate binding;GO:0004565//beta-galactosidase activity	GO:0005975//carbohydrate metabolic process	K12309//beta-galactosidase [EC:3.2.1.23]	XP_021667100.1//beta-galactosidase 5-like isoform X1 [Hevea brasiliensis]
novel_circ_001340	Chr05	+	24694371	24694557	Podel.05G248800.v2.1	exon	187	GO:0005615//extracellular space;GO:0005764//lysosome;GO:0005773//vacuole;GO:0000323//lytic vacuole	GO:0004197//cysteine-type endopeptidase activity	GO:0051603//proteolysis involved in cellular protein catabolic process	K01373//cathepsin F [EC:3.4.22.41]	XP_011028940.1//PREDICTED: cysteine proteinase 15A-like [Populus euphratica]
novel_circ_001341	Chr05	+	25064361	25064918	Podel.05G254400.v2.1	exon	234	GO:0043231//intracellular membrane-bounded organelle;GO:0005634//nucleus;GO:0005905//clathrin-coated pit;GO:0005886//plasma membrane	NA	GO:0006897//endocytosis;GO:0015031//protein transport;GO:0016192//vesicle-mediated transport	K11827//AP-2 complex subunit sigma-1	XP_009335098.2//PREDICTED: LOW QUALITY PROTEIN: AP-2 complex subunit sigma [Pyrus x bretschneideri]
novel_circ_001342	Chr05	+	25103015	25103149	NA	intergenic	135	NA	NA	NA	NA	NA
novel_circ_001343	Chr05	+	25346575	25346695	Podel.05G258700.v2.1	exon	121	GO:0005634//nucleus;GO:0031902//late endosome membrane;GO:0000813//ESCRT I complex	GO:0043130//ubiquitin binding;GO:0003729//mRNA binding;GO:0046872//metal ion binding	GO:0036258//multivesicular body assembly;GO:0055072//iron ion homeostasis;GO:0070676//intralumenal vesicle formation;GO:0015031//protein transport	K03006//DNA-directed RNA polymerase II subunit RPB1 [EC:2.7.7.6]	XP_002306947.3//protein FREE1 isoform X1 [Populus trichocarpa] >PNT38504.1 hypothetical protein POPTR_005G242700 [Populus trichocarpa]
novel_circ_001344	Chr05	+	25349161	25349795	Podel.05G258700.v2.1	exon	309	GO:0005634//nucleus;GO:0031902//late endosome membrane;GO:0000813//ESCRT I complex	GO:0043130//ubiquitin binding;GO:0003729//mRNA binding;GO:0046872//metal ion binding	GO:0036258//multivesicular body assembly;GO:0055072//iron ion homeostasis;GO:0070676//intralumenal vesicle formation;GO:0015031//protein transport	K03006//DNA-directed RNA polymerase II subunit RPB1 [EC:2.7.7.6]	XP_002306947.3//protein FREE1 isoform X1 [Populus trichocarpa] >PNT38504.1 hypothetical protein POPTR_005G242700 [Populus trichocarpa]
novel_circ_001345	Chr05	+	25446870	25447367	Podel.05G260700.v2.1	exon	498	GO:0005623	GO:0047134//protein-disulfide reductase activity	GO:0045454//cell redox homeostasis	K17609//nucleoredoxin [EC:1.8.1.8]	XP_002306954.1//probable nucleoredoxin 2 [Populus trichocarpa] >PNT38535.1 hypothetical protein POPTR_005G244700 [Populus trichocarpa]
novel_circ_001346	Chr05	+	25495198	25495363	NA	intergenic	166	NA	NA	NA	NA	NA
novel_circ_001347	Chr05	+	25999424	25999634	Podel.05G268900.v2.1	exon	125	GO:0005634//nucleus;GO:0005829//cytosol;GO:0000785//chromatin	GO:0003677//DNA binding;GO:0003682//chromatin binding;GO:0003700//DNA-binding transcription factor activity;GO:0030527//structural constituent of chromatin	GO:0006333//chromatin assembly or disassembly	K11296//high mobility group protein B3	XP_011041211.1//PREDICTED: high mobility group B protein 3-like [Populus euphratica]
novel_circ_001348	Chr05	+	26069193	26069447	NA	intergenic	255	NA	NA	NA	NA	NA
novel_circ_001349	Chr05	+	26267912	26268040	NA	intergenic	129	NA	NA	NA	NA	NA
novel_circ_001350	Chr05	+	26363763	26364051	NA	intergenic	289	NA	NA	NA	NA	NA
novel_circ_001351	Chr06	-	309095	311608	NA	intergenic	2514	NA	NA	NA	NA	NA
novel_circ_001352	Chr06	-	369357	369612	Podel.06G006100.v2.1	exon	256	GO:0016020//membrane;GO:0009506//plasmodesma;GO:0005829//cytosol;GO:0005623;GO:0016021//integral component of membrane;GO:0005886//plasma membrane	GO:0046915//transition metal ion transmembrane transporter activity	GO:1990388//xylem-to-phloem iron transport;GO:0055072//iron ion homeostasis;GO:0006875//cellular metal ion homeostasis;GO:0007275//multicellular organism development;GO:0015031//protein transport	NA	XP_002323123.3//oligopeptide transporter 3 [Populus trichocarpa] >PNS97185.1 hypothetical protein POPTR_016G006500 [Populus trichocarpa]
novel_circ_001353	Chr06	-	369357	369723	Podel.06G006100.v2.1	exon	290	GO:0016020//membrane;GO:0009506//plasmodesma;GO:0005829//cytosol;GO:0005623;GO:0016021//integral component of membrane;GO:0005886//plasma membrane	GO:0046915//transition metal ion transmembrane transporter activity	GO:1990388//xylem-to-phloem iron transport;GO:0055072//iron ion homeostasis;GO:0006875//cellular metal ion homeostasis;GO:0007275//multicellular organism development;GO:0015031//protein transport	NA	XP_002323123.3//oligopeptide transporter 3 [Populus trichocarpa] >PNS97185.1 hypothetical protein POPTR_016G006500 [Populus trichocarpa]
novel_circ_001354	Chr06	-	369530	369666	Podel.06G006100.v2.1	exon_intron	137	GO:0016020//membrane;GO:0009506//plasmodesma;GO:0005829//cytosol;GO:0005623;GO:0016021//integral component of membrane;GO:0005886//plasma membrane	GO:0046915//transition metal ion transmembrane transporter activity	GO:1990388//xylem-to-phloem iron transport;GO:0055072//iron ion homeostasis;GO:0006875//cellular metal ion homeostasis;GO:0007275//multicellular organism development;GO:0015031//protein transport	NA	XP_002323123.3//oligopeptide transporter 3 [Populus trichocarpa] >PNS97185.1 hypothetical protein POPTR_016G006500 [Populus trichocarpa]
novel_circ_001355	Chr06	-	390970	391123	Podel.06G006200.v2.1	exon	154	GO:0005623;GO:0005886//plasma membrane	GO:0046914//transition metal ion binding	GO:0030001//metal ion transport;GO:0046916//cellular transition metal ion homeostasis	K04733//interleukin-1 receptor-associated kinase 4 [EC:2.7.11.1]	XP_002308765.1//heavy metal-associated isoprenylated plant protein 7 [Populus trichocarpa] >PNT29047.1 hypothetical protein POPTR_006G006100 [Populus trichocarpa]
novel_circ_001356	Chr06	-	465907	469597	NA	intergenic	3691	NA	NA	NA	NA	NA
novel_circ_001357	Chr06	-	539488	539602	Podel.06G009100.v2.1	exon	115	GO:0005634//nucleus	GO:0003677//DNA binding;GO:0008022//protein C-terminus binding	GO:0032968//positive regulation of transcription elongation from RNA polymerase II promoter;GO:0006367//transcription initiation from RNA polymerase II promoter	K03138//transcription initiation factor TFIIF subunit alpha	XP_024459468.1//transcription initiation factor IIF subunit alpha isoform X1 [Populus trichocarpa] >PNT29084.1 hypothetical protein POPTR_006G009100 [Populus trichocarpa]
novel_circ_001358	Chr06	-	851839	858066	NA	intergenic	6228	NA	NA	NA	NA	NA
novel_circ_001359	Chr06	-	1131647	1230153	NA	intergenic	98507	NA	NA	NA	NA	NA
novel_circ_001360	Chr06	-	1398439	1403757	NA	intergenic	5319	NA	NA	NA	NA	NA
novel_circ_001361	Chr06	-	1398439	1436107	NA	intergenic	37669	NA	NA	NA	NA	NA
novel_circ_001362	Chr06	-	1398439	1476916	NA	intergenic	78478	NA	NA	NA	NA	NA
novel_circ_001363	Chr06	-	1398439	1517262	NA	intergenic	118824	NA	NA	NA	NA	NA
novel_circ_001364	Chr06	-	1398439	1559884	NA	intergenic	161446	NA	NA	NA	NA	NA
novel_circ_001365	Chr06	-	1398439	1584587	NA	intergenic	186149	NA	NA	NA	NA	NA
novel_circ_001366	Chr06	-	1676592	1686081	NA	intergenic	9490	NA	NA	NA	NA	NA
novel_circ_001367	Chr06	-	1929792	1929992	NA	intergenic	201	NA	NA	NA	NA	NA
novel_circ_001368	Chr06	-	1958597	1958767	Podel.06G027600.v2.1	exon	100	NA	NA	NA	NA	XP_002308839.2//uncharacterized protein LOC7495652 [Populus trichocarpa] >PNT29368.2 hypothetical protein POPTR_006G025200 [Populus trichocarpa]
novel_circ_001369	Chr06	-	2065800	2066614	Podel.06G029800.v2.1	exon	246	GO:0009507//chloroplast	GO:0046872//metal ion binding;GO:0048529//magnesium-protoporphyrin IX monomethyl ester (oxidative) cyclase activity	GO:0015979//photosynthesis;GO:0015995//chlorophyll biosynthetic process	K04035//magnesium-protoporphyrin IX monomethyl ester (oxidative) cyclase [EC:1.14.13.81]	XP_002308846.2//magnesium-protoporphyrin IX monomethyl ester [oxidative] cyclase, chloroplastic [Populus trichocarpa] >PNT29413.1 hypothetical protein POPTR_006G027300 [Populus trichocarpa]
novel_circ_001370	Chr06	-	2379886	2380250	NA	intergenic	365	NA	NA	NA	NA	NA
novel_circ_001371	Chr06	-	2379886	2380261	NA	intergenic	376	NA	NA	NA	NA	NA
novel_circ_001372	Chr06	-	2401657	2401855	Podel.06G035100.v2.1	exon	199	GO:0005634//nucleus;GO:0005783//endoplasmic reticulum;GO:0016021//integral component of membrane;GO:0005789//endoplasmic reticulum membrane;GO:0000139//Golgi membrane	GO:0043565//sequence-specific DNA binding;GO:0044212;GO:0003700//DNA-binding transcription factor activity	GO:0006990//positive regulation of transcription from RNA polymerase II promoter involved in unfolded protein response;GO:0006355//regulation of transcription, DNA-templated;GO:0034976//response to endoplasmic reticulum stress;GO:0042538//hyperosmotic salinity response;GO:0045893//positive regulation of transcription, DNA-templated	K03248//translation initiation factor 3 subunit G	XP_006387197.2//LOW QUALITY PROTEIN: bZIP transcription factor 17 [Populus trichocarpa]
novel_circ_001373	Chr06	-	2515480	2515659	NA	intergenic	180	NA	NA	NA	NA	NA
novel_circ_001374	Chr06	-	2587112	2587964	Podel.06G036900.v2.1	exon	425	GO:0005759//mitochondrial matrix;GO:0005739//mitochondrion	GO:0046872//metal ion binding;GO:0004419//hydroxymethylglutaryl-CoA lyase activity	GO:0046951//ketone body biosynthetic process;GO:0006552//leucine catabolic process;GO:0006629//lipid metabolic process	K01640//hydroxymethylglutaryl-CoA lyase [EC:4.1.3.4]	XP_024460483.1//hydroxymethylglutaryl-CoA lyase, mitochondrial isoform X2 [Populus trichocarpa] >PNT29559.1 hypothetical protein POPTR_006G036800 [Populus trichocarpa] >RQO91245.1 hypothetical protein POPTR_006G036800 [Populus trichocarpa] >RQO91246.1 hypothetical protein POPTR_006G036800 [Populus trichocarpa]
novel_circ_001375	Chr06	-	3111130	3148139	NA	intergenic	37010	NA	NA	NA	NA	NA
novel_circ_001376	Chr06	-	3742521	3742638	NA	intergenic	118	NA	NA	NA	NA	NA
novel_circ_001377	Chr06	-	3791232	3791333	Podel.06G051600.v2.1	exon	102	GO:0005856//cytoskeleton;GO:0005829//cytosol	GO:0051015//actin filament binding	GO:0051693//actin filament capping;GO:0051017//actin filament bundle assembly	K05768//gelsolin	XP_024459328.1//villin-3 isoform X1 [Populus trichocarpa] >XP_024459329.1 villin-3 isoform X1 [Populus trichocarpa]
novel_circ_001378	Chr06	-	3858738	3859098	Podel.06G052600.v2.1	exon	361	GO:0009570//chloroplast stroma;GO:0031969//chloroplast membrane	GO:0016851//magnesium chelatase activity;GO:0005524//ATP binding	GO:0015979//photosynthesis;GO:0015995//chlorophyll biosynthetic process	K03403//magnesium chelatase subunit H [EC:6.6.1.1]	XP_015582646.1//magnesium-chelatase subunit ChlH, chloroplastic [Ricinus communis]
novel_circ_001379	Chr06	-	3862343	3862505	Podel.06G052600.v2.1	exon	163	GO:0009570//chloroplast stroma;GO:0031969//chloroplast membrane	GO:0016851//magnesium chelatase activity;GO:0005524//ATP binding	GO:0015979//photosynthesis;GO:0015995//chlorophyll biosynthetic process	K03403//magnesium chelatase subunit H [EC:6.6.1.1]	XP_015582646.1//magnesium-chelatase subunit ChlH, chloroplastic [Ricinus communis]
novel_circ_001380	Chr06	-	3862505	3862627	Podel.06G052600.v2.1	exon	123	GO:0009570//chloroplast stroma;GO:0031969//chloroplast membrane	GO:0016851//magnesium chelatase activity;GO:0005524//ATP binding	GO:0015979//photosynthesis;GO:0015995//chlorophyll biosynthetic process	K03403//magnesium chelatase subunit H [EC:6.6.1.1]	XP_015582646.1//magnesium-chelatase subunit ChlH, chloroplastic [Ricinus communis]
novel_circ_001381	Chr06	-	4197461	4199042	Podel.06G056700.v2.1	exon	741	NA	NA	NA	K20870//putative beta-1,4-xylosyltransferase IRX10 [EC:2.4.2.-]	XP_021662995.1//uncharacterized protein LOC110651851 [Hevea brasiliensis]
novel_circ_001382	Chr06	-	4588739	4588877	NA	intergenic	139	NA	NA	NA	NA	NA
novel_circ_001383	Chr06	-	4590726	4592111	NA	intergenic	1386	NA	NA	NA	NA	NA
novel_circ_001384	Chr06	-	4590726	4593939	NA	intergenic	3214	NA	NA	NA	NA	NA
novel_circ_001385	Chr06	-	4961763	4962893	Podel.06G066200.v2.1	exon	213	NA	NA	NA	NA	XP_002308980.2//F-box/LRR-repeat protein 13 [Populus trichocarpa] >XP_024459501.1 F-box/LRR-repeat protein 13 [Populus trichocarpa] >PNT30045.1 hypothetical protein POPTR_006G061700 [Populus trichocarpa] >RQO91325.1 hypothetical protein POPTR_006G061700 [Populus trichocarpa] >RQO91326.1 hypothetical protein POPTR_006G061700 [Populus trichocarpa]
novel_circ_001386	Chr06	-	4965762	4965868	Podel.06G066200.v2.1	intron	107	NA	NA	NA	NA	XP_002308980.2//F-box/LRR-repeat protein 13 [Populus trichocarpa] >XP_024459501.1 F-box/LRR-repeat protein 13 [Populus trichocarpa] >PNT30045.1 hypothetical protein POPTR_006G061700 [Populus trichocarpa] >RQO91325.1 hypothetical protein POPTR_006G061700 [Populus trichocarpa] >RQO91326.1 hypothetical protein POPTR_006G061700 [Populus trichocarpa]
novel_circ_001387	Chr06	-	4966911	4967211	NA	intergenic	301	NA	NA	NA	NA	NA
novel_circ_001388	Chr06	-	4985436	4985631	Podel.06G066500.v2.1	exon	196	GO:0005634//nucleus;GO:0005737//cytoplasm	GO:0005524//ATP binding;GO:0050355//triphosphatase activity;GO:0016887//ATPase activity	GO:0048364//root development	NA	XP_024458320.1//triphosphate tunel metalloenzyme 3 isoform X1 [Populus trichocarpa]
novel_circ_001389	Chr06	-	5337011	5380350	NA	intergenic	43340	NA	NA	NA	NA	NA
novel_circ_001390	Chr06	-	5573056	5573287	Podel.06G073200.v2.1	exon	232	GO:0005634//nucleus;GO:0005829//cytosol	GO:0008327//methyl-CpG binding	NA	NA	XP_024459616.1//methyl-CpG-binding domain-containing protein 11 [Populus trichocarpa] >XP_024459617.1 methyl-CpG-binding domain-containing protein 11 [Populus trichocarpa] >XP_024459618.1 methyl-CpG-binding domain-containing protein 11 [Populus trichocarpa] >PNT30160.1 hypothetical protein POPTR_006G067700 [Populus trichocarpa] >PNT30161.1 hypothetical protein POPTR_006G067700 [Populus trichocarp…
novel_circ_001391	Chr06	-	5573320	5573434	Podel.06G073200.v2.1	exon	115	GO:0005634//nucleus;GO:0005829//cytosol	GO:0008327//methyl-CpG binding	NA	NA	XP_024459616.1//methyl-CpG-binding domain-containing protein 11 [Populus trichocarpa] >XP_024459617.1 methyl-CpG-binding domain-containing protein 11 [Populus trichocarpa] >XP_024459618.1 methyl-CpG-binding domain-containing protein 11 [Populus trichocarpa] >PNT30160.1 hypothetical protein POPTR_006G067700 [Populus trichocarpa] >PNT30161.1 hypothetical protein POPTR_006G067700 [Populus trichocarp…
novel_circ_001392	Chr06	-	5606822	5607106	Podel.06G073600.v2.1	exon	285	NA	NA	NA	NA	XP_002308981.1//uncharacterized protein LOC7474691 [Populus trichocarpa] >PNT30171.1 hypothetical protein POPTR_006G068200 [Populus trichocarpa]
novel_circ_001393	Chr06	-	5911589	5911996	NA	intergenic	408	NA	NA	NA	NA	NA
novel_circ_001394	Chr06	-	5916355	5916673	Podel.06G078300.v2.1	exon	183	GO:0043231//intracellular membrane-bounded organelle;GO:0009506//plasmodesma;GO:0016021//integral component of membrane;GO:0005886//plasma membrane	GO:0046872//metal ion binding;GO:0005524//ATP binding;GO:0005388//calcium transmembrane transporter activity, phosphorylative mechanism;GO:0019829//ATPase-coupled cation transmembrane transporter activity;GO:0005516//calmodulin binding	NA	K01537//Ca2+-transporting ATPase [EC:3.6.3.8]	XP_011020078.1//PREDICTED: calcium-transporting ATPase 10, plasma membrane-type-like isoform X1 [Populus euphratica] >XP_011020079.1 PREDICTED: calcium-transporting ATPase 10, plasma membrane-type-like isoform X1 [Populus euphratica] >XP_011020080.1 PREDICTED: calcium-transporting ATPase 10, plasma membrane-type-like isoform X1 [Populus euphratica] >XP_011020082.1 PREDICTED: calcium-transporting …
novel_circ_001395	Chr06	-	6804815	6805145	Podel.06G088300.v2.1	exon	331	NA	NA	NA	NA	XP_011019918.1//PREDICTED: uncharacterized protein LOC105122493 [Populus euphratica]
novel_circ_001396	Chr06	-	6823749	6824460	NA	intergenic	712	NA	NA	NA	NA	NA
novel_circ_001397	Chr06	-	7059116	7059437	NA	intergenic	322	NA	NA	NA	NA	NA
novel_circ_001398	Chr06	-	7059292	7059429	NA	intergenic	138	NA	NA	NA	NA	NA
novel_circ_001399	Chr06	-	7111121	7111913	Podel.06G092500.v2.1	exon	515	GO:0000151//ubiquitin ligase complex;GO:0005737//cytoplasm	GO:0061630//ubiquitin protein ligase activity;GO:0008270//zinc ion binding;GO:0004842//ubiquitin-protein transferase activity	GO:0050832//defense response to fungus;GO:0071596//ubiquitin-dependent protein catabolic process via the N-end rule pathway;GO:0006511//ubiquitin-dependent protein catabolic process;GO:0016567//protein ubiquitination;GO:0050994//regulation of lipid catabolic process;GO:0010029//regulation of seed germination;GO:0009737//response to abscisic acid	K11978//E3 ubiquitin-protein ligase UBR3 [EC:2.3.2.27]	XP_024459730.1//E3 ubiquitin-protein ligase PRT6 [Populus trichocarpa] >XP_024459731.1 E3 ubiquitin-protein ligase PRT6 [Populus trichocarpa] >XP_024459732.1 E3 ubiquitin-protein ligase PRT6 [Populus trichocarpa] >XP_024459733.1 E3 ubiquitin-protein ligase PRT6 [Populus trichocarpa] >PNT30531.2 hypothetical protein POPTR_006G085700 [Populus trichocarpa] >RQO91466.1 hypothetical protein POPTR_006G…
novel_circ_001400	Chr06	-	7118604	7118763	NA	intergenic	160	NA	NA	NA	NA	NA
novel_circ_001401	Chr06	-	7226580	7228002	Podel.06G093600.v2.1	exon	469	GO:0005783//endoplasmic reticulum;GO:0048046//apoplast;GO:0009579//thylakoid;GO:0009570//chloroplast stroma;GO:0009507//chloroplast	GO:0005507//copper ion binding	GO:0042742//defense response to bacterium	K08956//AFG3 family protein [EC:3.4.24.-]	XP_002309064.2//uncharacterized protein At5g02240 [Populus trichocarpa] >PNT30558.1 hypothetical protein POPTR_006G086800 [Populus trichocarpa] >RQO91473.1 hypothetical protein POPTR_006G086800 [Populus trichocarpa]
novel_circ_001402	Chr06	-	7654624	7654854	NA	intergenic	231	NA	NA	NA	NA	NA
novel_circ_001403	Chr06	-	7654645	7654854	NA	intergenic	210	NA	NA	NA	NA	NA
novel_circ_001404	Chr06	-	7655538	7655727	NA	intergenic	190	NA	NA	NA	NA	NA
novel_circ_001405	Chr06	-	8228091	8228342	NA	intergenic	252	NA	NA	NA	NA	NA
novel_circ_001406	Chr06	-	8672798	8672920	NA	intergenic	123	NA	NA	NA	NA	NA
novel_circ_001407	Chr06	-	8722815	8723376	NA	intergenic	562	NA	NA	NA	NA	NA
novel_circ_001408	Chr06	-	8973512	8974212	NA	intergenic	701	NA	NA	NA	NA	NA
novel_circ_001409	Chr06	-	8973914	8974451	NA	intergenic	538	NA	NA	NA	NA	NA
novel_circ_001410	Chr06	-	9140684	9142277	NA	intergenic	1594	NA	NA	NA	NA	NA
novel_circ_001411	Chr06	-	9310679	9310832	NA	intergenic	154	NA	NA	NA	NA	NA
novel_circ_001412	Chr06	-	9310749	9310906	NA	intergenic	158	NA	NA	NA	NA	NA
novel_circ_001413	Chr06	-	9465932	9466043	Podel.06G117000.v2.1	exon	112	GO:0005634//nucleus	GO:0003677//DNA binding	GO:0045892//negative regulation of transcription, DNA-templated;GO:2000652//regulation of secondary cell wall biogenesis	NA	PNT30919.1//hypothetical protein POPTR_006G107700 [Populus trichocarpa]
novel_circ_001414	Chr06	-	9516518	9516734	NA	intergenic	217	NA	NA	NA	NA	NA
novel_circ_001415	Chr06	-	9983492	9984040	Podel.06G124100.v2.1	exon	221	GO:0005634//nucleus;GO:0005737//cytoplasm	NA	NA	K04733//interleukin-1 receptor-associated kinase 4 [EC:2.7.11.1];K15255//ATP-dependent DNA helicase PIF1 [EC:3.6.4.12]	XP_006381299.2//IQ domain-containing protein IQM3 [Populus trichocarpa] >PNT31047.2 hypothetical protein POPTR_006G114700 [Populus trichocarpa]
novel_circ_001416	Chr06	-	10088647	10088883	NA	intergenic	237	NA	NA	NA	NA	NA
novel_circ_001417	Chr06	-	10088659	10088812	Podel.06G124800.v2.1	exon	154	NA	NA	NA	K19748//RAB6-interacting golgin	XP_006381310.1//ankyrin repeat domain-containing protein 30A isoform X1 [Populus trichocarpa] >XP_011018892.1 PREDICTED: ankyrin repeat domain-containing protein 30A-like isoform X1 [Populus euphratica] >ABK93998.1 unknown [Populus trichocarpa] >PNT31062.1 hypothetical protein POPTR_006G115400 [Populus trichocarpa]
novel_circ_001418	Chr06	-	10555874	10562085	Podel.06G129900.v2.1	exon	1546	NA	NA	NA	K00232//acyl-CoA oxidase [EC:1.3.3.6]	XP_011018833.1//PREDICTED: uncharacterized protein LOC105121753 isoform X1 [Populus euphratica]
novel_circ_001419	Chr06	-	10977341	10977618	NA	intergenic	278	NA	NA	NA	NA	NA
novel_circ_001420	Chr06	-	11144870	11145125	Podel.06G135500.v2.1	exon	256	GO:0009536//plastid;GO:0009507//chloroplast	GO:0003677//DNA binding;GO:0016987//sigma factor activity;GO:0003700//DNA-binding transcription factor activity	GO:0071482//cellular response to light stimulus;GO:0090351//seedling development;GO:0071483//cellular response to blue light;GO:0045893//positive regulation of transcription, DNA-templated;GO:0006352//DNA-templated transcription, initiation	K01872//alanyl-tRNA synthetase [EC:6.1.1.7];K03086//RNA polymerase primary sigma factor	XP_024458594.1//RNA polymerase sigma factor sigF, chloroplastic [Populus trichocarpa] >XP_024458595.1 RNA polymerase sigma factor sigF, chloroplastic [Populus trichocarpa] >XP_024458596.1 RNA polymerase sigma factor sigF, chloroplastic [Populus trichocarpa] >PNT31288.1 hypothetical protein POPTR_006G125700 [Populus trichocarpa] >RQO91630.1 hypothetical protein POPTR_006G125700 [Populus trichocarp…
novel_circ_001421	Chr06	-	11465236	11465549	NA	intergenic	314	NA	NA	NA	NA	NA
novel_circ_001422	Chr06	-	11837789	11837960	NA	intergenic	172	NA	NA	NA	NA	NA
novel_circ_001423	Chr06	-	11838326	11838539	NA	intergenic	214	NA	NA	NA	NA	NA
novel_circ_001424	Chr06	-	12403289	12418016	NA	intergenic	14728	NA	NA	NA	NA	NA
novel_circ_001425	Chr06	-	12406564	12420750	NA	intergenic	14187	NA	NA	NA	NA	NA
novel_circ_001426	Chr06	-	12410926	12425086	NA	intergenic	14161	NA	NA	NA	NA	NA
novel_circ_001427	Chr06	-	12874951	12877159	Podel.06G151800.v2.1	exon	812	GO:0005829//cytosol;GO:0009536//plastid;GO:0005739//mitochondrion;GO:0009570//chloroplast stroma;GO:0009507//chloroplast	GO:0004315//3-oxoacyl-[acyl-carrier-protein] synthase activity	GO:0006636//unsaturated fatty acid biosynthetic process;GO:0006633//fatty acid biosynthetic process;GO:0009793//embryo development ending in seed dormancy;GO:0009631//cold acclimation	K09458//3-oxoacyl-[acyl-carrier-protein] synthase II [EC:2.3.1.179]	XP_002324139.2//3-oxoacyl-[acyl-carrier-protein] synthase II, chloroplastic [Populus trichocarpa] >RQP02753.1 hypothetical protein POPTR_018G062900 [Populus trichocarpa] >RQP02754.1 hypothetical protein POPTR_018G062900 [Populus trichocarpa] >RQP02755.1 hypothetical protein POPTR_018G062900 [Populus trichocarpa]
novel_circ_001428	Chr06	-	13005756	13007072	Podel.06G152800.v2.1	exon	377	GO:0005634//nucleus	GO:0003723//RNA binding	GO:0006397//mRNA processing	K13201//nucleolysin TIA-1/TIAR	XP_006381594.1//oligouridylate-binding protein 1 [Populus trichocarpa] >PNT31596.1 hypothetical protein POPTR_006G139300 [Populus trichocarpa]
novel_circ_001429	Chr06	-	13005756	13008430	Podel.06G152800.v2.1	exon	814	GO:0005634//nucleus	GO:0003723//RNA binding	GO:0006397//mRNA processing	K13201//nucleolysin TIA-1/TIAR	XP_006381594.1//oligouridylate-binding protein 1 [Populus trichocarpa] >PNT31596.1 hypothetical protein POPTR_006G139300 [Populus trichocarpa]
novel_circ_001430	Chr06	-	13330399	13330617	NA	intergenic	219	NA	NA	NA	NA	NA
novel_circ_001431	Chr06	-	13414886	13415018	NA	intergenic	133	NA	NA	NA	NA	NA
novel_circ_001432	Chr06	-	13415288	13415435	Podel.06G156200.v2.1	exon	148	GO:0048046//apoplast;GO:0005618//cell wall	GO:0045735//nutrient reservoir activity;GO:0030145//manganese ion binding	GO:0009734//auxin-activated signaling pathway	NA	PNT31662.1//hypothetical protein POPTR_006G142600 [Populus trichocarpa]
novel_circ_001433	Chr06	-	13711057	13711264	NA	intergenic	208	NA	NA	NA	NA	NA
novel_circ_001434	Chr06	-	15266138	15266394	Podel.06G166800.v2.1	exon	257	GO:0005829//cytosol;GO:0009536//plastid;GO:0005739//mitochondrion;GO:0009507//chloroplast	GO:0003677//DNA binding;GO:0005524//ATP binding;GO:0004816//asparagine-tRNA ligase activity	GO:0046686//response to cadmium ion;GO:0006421//asparaginyl-tRNA aminoacylation;GO:0009793//embryo development ending in seed dormancy	K01893//asparaginyl-tRNA synthetase [EC:6.1.1.22]	XP_011014054.1//PREDICTED: asparagine--tRNA ligase, cytoplasmic 1-like isoform X2 [Populus euphratica]
novel_circ_001435	Chr06	-	15266138	15267571	Podel.06G166800.v2.1	exon	848	GO:0005829//cytosol;GO:0009536//plastid;GO:0005739//mitochondrion;GO:0009507//chloroplast	GO:0003677//DNA binding;GO:0005524//ATP binding;GO:0004816//asparagine-tRNA ligase activity	GO:0046686//response to cadmium ion;GO:0006421//asparaginyl-tRNA aminoacylation;GO:0009793//embryo development ending in seed dormancy	K01893//asparaginyl-tRNA synthetase [EC:6.1.1.22]	XP_011014054.1//PREDICTED: asparagine--tRNA ligase, cytoplasmic 1-like isoform X2 [Populus euphratica]
novel_circ_001436	Chr06	-	16038564	16038703	Podel.06G170500.v2.1	exon	140	GO:0005739//mitochondrion	NA	NA	NA	XP_002324293.2//pentatricopeptide repeat-containing protein At1g60770 isoform X1 [Populus trichocarpa] >XP_024445311.1 pentatricopeptide repeat-containing protein At1g60770 isoform X1 [Populus trichocarpa] >XP_024445312.1 pentatricopeptide repeat-containing protein At1g60770 isoform X1 [Populus trichocarpa] >PNS93271.1 hypothetical protein POPTR_018G079600 [Populus trichocarpa] >PNS93272.1 hypoth…
novel_circ_001437	Chr06	-	17126390	17126513	NA	intergenic	124	NA	NA	NA	NA	NA
novel_circ_001438	Chr06	-	17709459	17730253	NA	intergenic	20795	NA	NA	NA	NA	NA
novel_circ_001439	Chr06	-	17955523	17956370	Podel.06G180900.v2.1	exon	476	GO:0009705//plant-type vacuole membrane;GO:0005634//nucleus;GO:0005829//cytosol;GO:0005737//cytoplasm	GO:0004674//protein serine/threonine kinase activity;GO:0005524//ATP binding	GO:0071470//cellular response to osmotic stress;GO:0006468//protein phosphorylation;GO:0071472//cellular response to salt stress;GO:0035556//intracellular signal transduction	K07198//5'-AMP-activated protein kinase, catalytic alpha subunit [EC:2.7.11.11]	XP_024448560.1//CBL-interacting serine/threonine-protein kinase 21 isoform X1 [Populus trichocarpa] >PNS23045.2 hypothetical protein POPTR_T093800 [Populus trichocarpa]
novel_circ_001440	Chr06	-	18771596	18771799	NA	intergenic	204	NA	NA	NA	NA	NA
novel_circ_001441	Chr06	-	19748234	19749494	Podel.06G193200.v2.1	intron	1261	GO:0005829//cytosol;GO:0005886//plasma membrane;GO:0005773//vacuole;GO:0009570//chloroplast stroma;GO:0009507//chloroplast	GO:0000287//magnesium ion binding;GO:0004177//aminopeptidase activity;GO:0008235//metalloexopeptidase activity;GO:0030145//manganese ion binding	GO:0010150//leaf senescence	K01255//leucyl aminopeptidase [EC:3.4.11.1]	XP_011018033.1//PREDICTED: leucine aminopeptidase 1-like [Populus euphratica]
novel_circ_001442	Chr06	-	19751383	19752081	Podel.06G193200.v2.1	exon	610	GO:0005829//cytosol;GO:0005886//plasma membrane;GO:0005773//vacuole;GO:0009570//chloroplast stroma;GO:0009507//chloroplast	GO:0000287//magnesium ion binding;GO:0004177//aminopeptidase activity;GO:0008235//metalloexopeptidase activity;GO:0030145//manganese ion binding	GO:0010150//leaf senescence	K01255//leucyl aminopeptidase [EC:3.4.11.1]	XP_011018033.1//PREDICTED: leucine aminopeptidase 1-like [Populus euphratica]
novel_circ_001443	Chr06	-	19851589	19853321	Podel.06G194300.v2.1	exon	535	GO:0031969//chloroplast membrane	GO:0016491//oxidoreductase activity	GO:0006636//unsaturated fatty acid biosynthetic process	K10255//acyl-lipid omega-6 desaturase (Delta-12 desaturase) [EC:1.14.19.23 1.14.19.45]	XP_002308396.2//omega-6 fatty acid desaturase, chloroplastic isoform X1 [Populus trichocarpa] >PNT32363.1 hypothetical protein POPTR_006G185400 [Populus trichocarpa]
novel_circ_001444	Chr06	-	19852908	19853027	Podel.06G194300.v2.1	exon	120	GO:0031969//chloroplast membrane	GO:0016491//oxidoreductase activity	GO:0006636//unsaturated fatty acid biosynthetic process	K10255//acyl-lipid omega-6 desaturase (Delta-12 desaturase) [EC:1.14.19.23 1.14.19.45]	XP_002308396.2//omega-6 fatty acid desaturase, chloroplastic isoform X1 [Populus trichocarpa] >PNT32363.1 hypothetical protein POPTR_006G185400 [Populus trichocarpa]
novel_circ_001445	Chr06	-	19852908	19853321	Podel.06G194300.v2.1	exon	301	GO:0031969//chloroplast membrane	GO:0016491//oxidoreductase activity	GO:0006636//unsaturated fatty acid biosynthetic process	K10255//acyl-lipid omega-6 desaturase (Delta-12 desaturase) [EC:1.14.19.23 1.14.19.45]	XP_002308396.2//omega-6 fatty acid desaturase, chloroplastic isoform X1 [Populus trichocarpa] >PNT32363.1 hypothetical protein POPTR_006G185400 [Populus trichocarpa]
novel_circ_001446	Chr06	-	20134853	20135032	Podel.06G195700.v2.1	exon	180	NA	NA	NA	K11267//sister chromatid cohesion protein PDS5	XP_024460124.1//uncharacterized protein LOC7485299 isoform X1 [Populus trichocarpa] >XP_024460125.1 uncharacterized protein LOC7485299 isoform X1 [Populus trichocarpa] >PNT32390.2 hypothetical protein POPTR_006G186700 [Populus trichocarpa]
novel_circ_001447	Chr06	-	20287398	20288249	Podel.06G197000.v2.1	exon	170	NA	NA	NA	K04567//lysyl-tRNA synthetase, class II [EC:6.1.1.6]	XP_002308386.3//uncharacterized protein LOC7479548 [Populus trichocarpa] >PNT32418.1 hypothetical protein POPTR_006G188200 [Populus trichocarpa]
novel_circ_001448	Chr06	-	20287398	20288282	Podel.06G197000.v2.1	exon_intron	203	NA	NA	NA	K04567//lysyl-tRNA synthetase, class II [EC:6.1.1.6]	XP_002308386.3//uncharacterized protein LOC7479548 [Populus trichocarpa] >PNT32418.1 hypothetical protein POPTR_006G188200 [Populus trichocarpa]
novel_circ_001449	Chr06	-	20988180	20988992	NA	intergenic	813	NA	NA	NA	NA	NA
novel_circ_001450	Chr06	-	21047233	21047373	Podel.06G203700.v2.1	exon	141	NA	NA	NA	NA	XP_024460046.1//regulator of MON1-CCZ1 complex isoform X2 [Populus trichocarpa] >PNT32535.1 hypothetical protein POPTR_006G195000 [Populus trichocarpa]
novel_circ_001451	Chr06	-	21629457	21630347	Podel.06G210200.v2.1	intron	891	NA	NA	NA	NA	XP_024459785.1//uncharacterized protein LOC18100606 isoform X2 [Populus trichocarpa] >PNT32657.1 hypothetical protein POPTR_006G201000 [Populus trichocarpa] >RQO92000.1 hypothetical protein POPTR_006G201000 [Populus trichocarpa]
novel_circ_001452	Chr06	-	21999211	21999345	Podel.06G213700.v2.1	exon	135	GO:0005634//nucleus;GO:0005737//cytoplasm	GO:0003677//DNA binding;GO:0046982//protein heterodimerization activity;GO:0042803//protein homodimerization activity;GO:0003700//DNA-binding transcription factor activity	GO:0009610//response to symbiotic fungus;GO:0010197//polar nucleus fusion;GO:0010201//response to continuous far red light stimulus by the high-irradiance response system;GO:0009737//response to abscisic acid	K16670//homeobox protein Meis2;K15613//homeobox protein Meis1	XP_002308323.3//BEL1-like homeodomain protein 1 [Populus trichocarpa] >XP_006381945.2 BEL1-like homeodomain protein 1 [Populus trichocarpa] >XP_006381947.2 BEL1-like homeodomain protein 1 [Populus trichocarpa] >XP_006381946.2 BEL1-like homeodomain protein 1 [Populus trichocarpa] >XP_006381948.2 BEL1-like homeodomain protein 1 [Populus trichocarpa] >PNT32689.1 hypothetical protein POPTR_006G203000…
novel_circ_001453	Chr06	-	22470788	22475711	Podel.06G216600.v2.1	exon	681	GO:0009507//chloroplast	GO:0005524//ATP binding;GO:0016301//kinase activity;GO:0008728//GTP diphosphokinase activity;GO:0005525//GTP binding	GO:0009611//response to wounding;GO:0015969//guanosine tetraphosphate metabolic process;GO:0009737//response to abscisic acid	K00951//GTP pyrophosphokinase [EC:2.7.6.5]	XP_024439470.1//uncharacterized protein LOC18104289 isoform X1 [Populus trichocarpa] >RQO99180.1 hypothetical protein POPTR_013G089000 [Populus trichocarpa]
novel_circ_001454	Chr06	-	22473529	22475711	Podel.06G216600.v2.1	exon	618	GO:0009507//chloroplast	GO:0005524//ATP binding;GO:0016301//kinase activity;GO:0008728//GTP diphosphokinase activity;GO:0005525//GTP binding	GO:0009611//response to wounding;GO:0015969//guanosine tetraphosphate metabolic process;GO:0009737//response to abscisic acid	K00951//GTP pyrophosphokinase [EC:2.7.6.5]	XP_024439470.1//uncharacterized protein LOC18104289 isoform X1 [Populus trichocarpa] >RQO99180.1 hypothetical protein POPTR_013G089000 [Populus trichocarpa]
novel_circ_001455	Chr06	-	22618194	22619898	NA	intergenic	1705	NA	NA	NA	NA	NA
novel_circ_001456	Chr06	-	22618215	22619898	Podel.06G217000.v2.1	exon	394	GO:0005634//nucleus	GO:0061631//ubiquitin conjugating enzyme activity	GO:0070534//protein K63-linked ubiquitination;GO:0006301//postreplication repair	K10704//ubiquitin-conjugating enzyme E2 variant	XP_002309399.1//ubiquitin-conjugating enzyme E2 variant 1D isoform X1 [Populus trichocarpa] >ABK94144.1 unknown [Populus trichocarpa] >PNT32752.1 hypothetical protein POPTR_006G205700 [Populus trichocarpa]
novel_circ_001457	Chr06	-	22981191	22981358	NA	intergenic	168	NA	NA	NA	NA	NA
novel_circ_001458	Chr06	-	22987988	22988091	NA	intergenic	104	NA	NA	NA	NA	NA
novel_circ_001459	Chr06	-	23782899	23784538	Podel.06G232500.v2.1	exon	461	GO:0016459//myosin complex;GO:0005737//cytoplasm	GO:0003779//actin binding;GO:0005524//ATP binding;GO:0003774//motor activity;GO:0000146//microfilament motor activity;GO:0005516//calmodulin binding	GO:0051640//organelle localization;GO:0030048//actin filament-based movement;GO:0007015//actin filament organization;GO:0009860//pollen tube growth	K10357//myosin V	XP_012077186.1//myosin-15 [Jatropha curcas] >KDP34022.1 hypothetical protein JCGZ_07593 [Jatropha curcas]
novel_circ_001460	Chr06	-	23789133	23790385	Podel.06G232500.v2.1	exon	471	GO:0016459//myosin complex;GO:0005737//cytoplasm	GO:0003779//actin binding;GO:0005524//ATP binding;GO:0003774//motor activity;GO:0000146//microfilament motor activity;GO:0005516//calmodulin binding	GO:0051640//organelle localization;GO:0030048//actin filament-based movement;GO:0007015//actin filament organization;GO:0009860//pollen tube growth	K10357//myosin V	XP_012077186.1//myosin-15 [Jatropha curcas] >KDP34022.1 hypothetical protein JCGZ_07593 [Jatropha curcas]
novel_circ_001461	Chr06	-	23866192	23866315	NA	intergenic	124	NA	NA	NA	NA	NA
novel_circ_001462	Chr06	-	24031867	24032082	Podel.06G234900.v2.1	exon	216	GO:0016021//integral component of membrane;GO:0005886//plasma membrane	GO:0008381//mechanosensitive ion channel activity	GO:0097468//programmed cell death in response to reactive oxygen species;GO:0006820//anion transport;GO:0010150//leaf senescence;GO:0050982//detection of mechanical stimulus	K22048//mechanosensitive ion channel protein 4/5/6/7/8/9/10	XP_002309473.3//mechanosensitive ion channel protein 10 isoform X1 [Populus trichocarpa] >XP_024459974.1 mechanosensitive ion channel protein 10 isoform X1 [Populus trichocarpa] >PNT33062.1 hypothetical protein POPTR_006G222500 [Populus trichocarpa]
novel_circ_001463	Chr06	-	24343201	24343305	Podel.06G239300.v2.1	exon	105	GO:0005634//nucleus	GO:0043565//sequence-specific DNA binding;GO:0003700//DNA-binding transcription factor activity	NA	K09419//heat shock transcription factor, other eukaryote	RQO92072.1//hypothetical protein POPTR_006G226800 [Populus trichocarpa]
novel_circ_001464	Chr06	-	24531794	24532510	NA	intergenic	717	NA	NA	NA	NA	NA
novel_circ_001465	Chr06	-	24691551	24691664	NA	intergenic	114	NA	NA	NA	NA	NA
novel_circ_001466	Chr06	-	24697097	24697199	NA	intergenic	103	NA	NA	NA	NA	NA
novel_circ_001467	Chr06	-	24893508	24893615	NA	intergenic	108	NA	NA	NA	NA	NA
novel_circ_001468	Chr06	-	25453709	25453827	NA	intergenic	119	NA	NA	NA	NA	NA
novel_circ_001469	Chr06	-	25580804	25580932	Podel.06G256600.v2.1	exon	129	GO:0005576//extracellular region;GO:0022625//cytosolic large ribosomal subunit	GO:0003723//RNA binding;GO:0003729//mRNA binding;GO:0046872//metal ion binding;GO:0003735//structural constituent of ribosome;GO:0019843//rRNA binding	GO:0006412//translation	K02922//large subunit ribosomal protein L37e	XP_002309570.2//60S ribosomal protein L37-1 [Populus trichocarpa]
novel_circ_001470	Chr06	-	25590156	25590281	NA	intergenic	126	NA	NA	NA	NA	NA
novel_circ_001471	Chr06	-	25617936	25618073	NA	intergenic	138	NA	NA	NA	NA	NA
novel_circ_001472	Chr06	-	25837148	25837411	NA	intergenic	264	NA	NA	NA	NA	NA
novel_circ_001473	Chr06	-	25874887	25874992	Podel.06G259800.v2.1	exon	106	NA	NA	NA	NA	XP_024458528.1//uncharacterized protein LOC7495738 [Populus trichocarpa] >PNT33566.1 hypothetical protein POPTR_006G246200 [Populus trichocarpa] >PNT33565.2 hypothetical protein POPTR_006G246200 [Populus trichocarpa]
novel_circ_001474	Chr06	-	26114703	26118114	NA	intergenic	3412	NA	NA	NA	NA	NA
novel_circ_001475	Chr06	-	26114864	26118114	NA	intergenic	3251	NA	NA	NA	NA	NA
novel_circ_001476	Chr06	-	26116906	26118310	NA	intergenic	1405	NA	NA	NA	NA	NA
novel_circ_001477	Chr06	-	26453848	26454607	Podel.06G268200.v2.1	exon	314	GO:0005829//cytosol	GO:0046872//metal ion binding;GO:0020037//heme binding;GO:0016688//L-ascorbate peroxidase activity;GO:0004601//peroxidase activity	GO:0034599//cellular response to oxidative stress;GO:0009845//seed germination;GO:0042744//hydrogen peroxide catabolic process;GO:0010431//seed maturation;GO:0000302//response to reactive oxygen species	K00434//L-ascorbate peroxidase [EC:1.11.1.11]	XP_002309628.1//putative L-ascorbate peroxidase 6 isoform X2 [Populus trichocarpa] >PNT33729.1 hypothetical protein POPTR_006G254500 [Populus trichocarpa]
novel_circ_001478	Chr06	-	26525379	26525632	NA	intergenic	254	NA	NA	NA	NA	NA
novel_circ_001479	Chr06	-	26662520	26668190	NA	intergenic	5671	NA	NA	NA	NA	NA
novel_circ_001480	Chr06	-	26716091	26716252	Podel.06G272000.v2.1	exon	162	GO:0030659//cytoplasmic vesicle membrane	NA	NA	NA	XP_006382088.2//protein PHOX1 [Populus trichocarpa] >PNT33807.1 hypothetical protein POPTR_006G258300 [Populus trichocarpa] >PNT33808.1 hypothetical protein POPTR_006G258300 [Populus trichocarpa]
novel_circ_001481	Chr06	-	26809839	26810237	Podel.06G273600.v2.1	exon	326	GO:0005634//nucleus	GO:0003677//DNA binding	GO:0006355//regulation of transcription, DNA-templated	K16670//homeobox protein Meis2	XP_024459660.1//homeobox protein knotted-1-like 3 isoform X1 [Populus trichocarpa] >PNT33828.1 hypothetical protein POPTR_006G259400 [Populus trichocarpa]
novel_circ_001482	Chr06	-	26872525	26872625	Podel.06G274100.v2.1	exon	101	NA	NA	NA	NA	XP_002309658.1//uncharacterized protein LOC7468668 [Populus trichocarpa] >PNT33841.1 hypothetical protein POPTR_006G260000 [Populus trichocarpa]
[truncated: 2,240 more rows]

## Sheet: table S3
Table S3 Common non-additively expressed circRNAs of F1 hybrids with low growth potential and F1 hybrids with high growth potential, respectively.
[truncated: 232 more rows]

[truncated: 20 more sheets: table S4 , table S5, table S6, table S7, table S8, table S9, table S10, table S11, table S12, table S13, table S14, table S15, table S16, table S17, table S18, table S19, table S20, table S21, table S22, table S23]
